# Supplementary material for: Tricyclo­hex­yl(3,5-dibromo-2-hy­droxy­benzoato-κO)tin(IV)
Source: Acta Crystallogr Sect E Struct Rep Online. 2011 Jun 11;67(Pt 7):m883. doi: 10.1107/S1600536811020496 (PMC3151973; doi:10.1107/S1600536811020496)
Supplement: Supplementary file 2 [file e-67-0m883-Isup2.hkl]

#
# h,k,l, Fc-squared, Fo-squared, sigma(Fo-squared) and status flag
#
data_I
_shelx_title ' A in  P21/c'
_shelx_refln_list_code          4
_shelx_F_calc_maximum      310.58
_exptl_crystal_F_000      1320.00
_reflns_d_resolution_high  0.8255
 
loop_
 _symmetry_equiv_pos_as_xyz
 'x, y, z'
 '-x, y+1/2, -z+1/2'
 '-x, -y, -z'
 'x, -y-1/2, z-1/2'
 
_cell_length_a     9.4912
_cell_length_b    17.6400
_cell_length_c    18.0655
_cell_angle_alpha  90.000
_cell_angle_beta  117.200
_cell_angle_gamma  90.000
 
_shelx_F_squared_multiplier     1.000
 
loop_
 _refln_index_h
 _refln_index_k
 _refln_index_l
 _refln_F_squared_calc
 _refln_F_squared_meas
 _refln_F_squared_sigma
 _refln_observed_status
   1   0   0    52213.95    63048.65   2104.80 o
   2   0   0    46563.93    45416.62   1214.92 o
   3   0   0    19416.04    20920.92    570.04 o
   4   0   0     9415.94    10444.90    299.44 o
   5   0   0     9801.49     9839.51    288.80 o
   6   0   0       44.36       70.87     36.90 o
   7   0   0     1049.61     1277.47    104.24 o
   8   0   0        6.44      -27.10     56.05 o
   9   0   0        2.66     -100.98    107.24 o
  10   0   0        1.98     -120.15    120.15 o
   1   1   0      576.29      739.61     23.51 o
   2   1   0    31868.13    32958.79    625.62 o
   3   1   0      788.88      966.06     35.85 o
   4   1   0     7907.75     7231.46    151.84 o
   5   1   0     2021.55     1894.42     58.37 o
   6   1   0      726.95      806.19     46.91 o
   7   1   0      422.30      458.04     58.48 o
   8   1   0       14.90      -34.44     47.28 o
   9   1   0      115.16      218.31     83.42 o
  10   1   0       20.19      -68.21     84.48 o
   0   2   0    71811.81    74811.22   1992.49 o
   1   2   0    15004.89    16323.69    386.06 o
   2   2   0       74.59       88.33     13.18 o
   3   2   0     5645.69     6333.15    131.41 o
   4   2   0     6754.24     7051.00    149.17 o
   5   2   0     5595.78     5322.43    121.48 o
   6   2   0      926.18      938.07     59.35 o
   7   2   0     1020.90     1034.24     80.51 o
   8   2   0      204.07      134.62     57.89 o
   9   2   0       19.93       25.74     60.64 o
  10   2   0        1.88      140.60    144.77 o
   1   3   0      147.07      161.32     11.85 o
   2   3   0    24584.54    25920.51    494.09 o
   3   3   0       30.86       50.84     18.14 o
   4   3   0     6019.25     5883.59    126.95 o
   5   3   0      437.08      490.33     38.54 o
   6   3   0     1473.46     1584.64     79.96 o
   7   3   0      776.31      759.04     61.63 o
   8   3   0      205.34      280.86     89.86 o
   9   3   0      597.25      663.28     86.66 o
  10   3   0      124.74      259.67    131.96 o
   0   4   0    15661.62    15152.38    500.64 o
   1   4   0    29611.47    30055.42    570.88 o
   2   4   0      518.90      587.63     36.85 o
   3   4   0     4529.02     4928.00    105.30 o
   4   4   0    10418.52     9546.94    194.96 o
   5   4   0      498.39      498.91     31.06 o
   6   4   0     2222.50     2237.29     78.80 o
   7   4   0       88.80       55.56     41.79 o
   8   4   0      187.64      324.69     67.42 o
   9   4   0       31.84       82.13     63.98 o
  10   4   0       12.34       15.21     71.56 o
   1   5   0     1923.14     1802.51     43.45 o
   2   5   0     4904.39     5428.60    112.77 o
   3   5   0     2692.11     2726.86     64.70 o
   4   5   0        5.06       29.59     15.21 o
   5   5   0      444.35      445.19     34.46 o
   6   5   0     2438.56     2240.18     91.67 o
   7   5   0      273.97      243.86     48.00 o
   8   5   0      707.98      522.88     76.34 o
   9   5   0      510.48      540.77     85.25 o
   0   6   0     2308.80     2737.18     87.39 o
   1   6   0    10830.66     9944.12    197.10 o
   2   6   0     4214.96     4183.52     90.78 o
   3   6   0     1631.41     1446.16     50.46 o
   4   6   0     5121.08     5193.49    115.11 o
   5   6   0        6.74       25.77     31.77 o
   6   6   0      706.87      896.66     63.96 o
   7   6   0       50.77       32.80     41.19 o
   8   6   0       50.66       44.36     51.74 o
   9   6   0       11.09        4.05     63.09 o
   1   7   0     6963.00     7091.51    145.51 o
   2   7   0      714.23      916.50     31.42 o
   3   7   0    14110.66    13192.33    262.70 o
   4   7   0     1290.14     1393.61     45.26 o
   5   7   0     7812.51     7519.57    211.64 o
   6   7   0     4714.14     4771.60    153.40 o
   7   7   0     1560.43     1501.72     85.85 o
   8   7   0     1014.67     1180.74     85.44 o
   9   7   0      348.16      408.24    105.98 o
   0   8   0     2144.07     2596.05     88.77 o
   1   8   0     3237.80     3221.48     83.51 o
   2   8   0     1034.14     1003.05     34.98 o
   3   8   0     1118.20     1141.41     38.98 o
   4   8   0     1907.63     1799.45    179.19 o
   5   8   0        2.92      -29.76     31.10 o
   6   8   0       23.46       44.54     37.84 o
   7   8   0       39.54       46.83     42.80 o
   8   8   0       64.46       19.29     50.66 o
   9   8   0       26.88        5.28     65.77 o
   1   9   0        1.85       24.85     14.72 o
   2   9   0      160.66      193.58     19.39 o
   3   9   0     3124.58     3276.47     90.86 o
   4   9   0      716.15      795.88     55.12 o
   5   9   0     1746.51     1644.70     80.44 o
   6   9   0     1081.83     1046.64     81.63 o
   7   9   0     1493.90     1592.97     97.10 o
   8   9   0      322.28      316.17     61.65 o
   9   9   0      203.27      282.56     80.14 o
   0  10   0     4325.42     4530.29    144.79 o
   1  10   0    12827.87    12351.29    248.85 o
   2  10   0     4588.57     4180.67     96.95 o
   3  10   0     3281.82     2949.74     87.04 o
   4  10   0     4426.09     4322.87    141.69 o
   5  10   0        5.84       -3.59     34.37 o
   6  10   0       78.92      105.48     43.95 o
   7  10   0        6.51      -30.00     49.36 o
   8  10   0       40.19       60.98     63.93 o
   9  10   0        8.43       58.22     61.13 o
   1  11   0     1548.53     1491.49     51.64 o
   2  11   0      101.84      128.35     21.60 o
   3  11   0      684.64      623.17     40.85 o
   4  11   0       41.19       34.81     33.61 o
   5  11   0       16.98        9.30     37.12 o
   6  11   0      307.06      320.92     60.91 o
   7  11   0      415.80      470.50     64.61 o
   8  11   0       66.31        3.74     54.99 o
   0  12   0      592.95      655.55     47.73 o
   1  12   0     1421.11     1363.02     51.52 o
   2  12   0      225.98      255.48     31.88 o
   3  12   0     2561.56     2621.58    196.02 o
   4  12   0     2033.73     1903.56     88.17 o
   5  12   0      962.25      959.99     70.79 o
   6  12   0      470.63      387.49     59.01 o
   7  12   0      195.59      141.71     54.85 o
   8  12   0       96.41      -49.82     51.49 o
   1  13   0       45.79       39.34     22.87 o
   2  13   0     2303.23     2337.66     78.77 o
   3  13   0      186.80      212.40     41.17 o
   4  13   0      286.56      304.59     46.64 o
   5  13   0       96.45      119.42     45.06 o
   6  13   0      321.28      441.82     63.59 o
   7  13   0       96.53      142.48     57.14 o
   8  13   0       24.21       25.86     57.42 o
   0  14   0     6074.11     5794.80    230.96 o
   1  14   0     2490.45     2059.83     75.90 o
   2  14   0     2594.13     2781.16    121.07 o
   3  14   0     2528.91     2488.26    101.01 o
   4  14   0     1195.68     1063.19     72.33 o
   5  14   0      883.81     1024.62     77.32 o
   6  14   0      130.71       78.27     53.94 o
   7  14   0      182.48      207.82    101.33 o
   1  15   0      112.70       89.63     33.84 o
   2  15   0       11.14      -38.54     40.83 o
   3  15   0        5.38       -5.25     36.70 o
   4  15   0       33.00       47.99     43.43 o
   5  15   0       20.58       35.94     47.00 o
   6  15   0        3.73      -27.49     49.87 o
   7  15   0        6.66       10.92     54.96 o
   0  16   0     3079.45     2919.42    502.28 o
   1  16   0     1552.99     1508.68    106.92 o
   2  16   0     2566.10     2558.26    102.28 o
   3  16   0     1634.86     1757.84    105.12 o
   4  16   0      872.72     1022.35    128.79 o
   5  16   0      261.31      257.39     58.12 o
   6  16   0      132.18      212.90     60.95 o
   1  17   0       34.43       39.05     34.82 o
   2  17   0      204.25      269.50     46.23 o
   3  17   0      304.10      235.34     50.12 o
   4  17   0      367.50      504.43    102.40 o
   5  17   0      167.37      214.09     59.59 o
   6  17   0      130.02      211.80     63.17 o
   0  18   0      114.51      151.58     77.90 o
   1  18   0      104.70      168.16     42.24 o
   2  18   0       76.36      171.01     45.19 o
   3  18   0      201.71      221.78     53.48 o
   4  18   0      138.04      189.35     68.95 o
   5  18   0       26.93       11.44     55.53 o
   1  19   0       14.86        9.35     46.92 o
   2  19   0        5.50      -47.41     47.41 o
   3  19   0       38.39       11.92     47.21 o
   4  19   0       41.49       18.36     51.71 o
   0  20   0       97.17      196.87     66.54 o
   1  20   0      122.77      157.31     56.73 o
   2  20   0       34.18       53.04     55.87 o
   3  20   0       37.16      165.00     65.15 o
   1  21   0        0.58       62.56    106.64 o
 -10   1   1      342.49      270.74    100.22 o
  -9   1   1      288.41      338.70     89.78 o
  -8   1   1      244.86      187.23     47.33 o
  -7   1   1     1845.82     2165.44    107.18 o
  -6   1   1      175.01      145.43     40.47 o
  -5   1   1     1814.34     1696.22     52.77 o
  -4   1   1      408.36      452.87     36.46 o
  -3   1   1       15.64       71.81     13.87 o
  -2   1   1      209.26      190.88     15.31 o
  -1   1   1      280.37      185.98     15.27 o
   0   1   1     3834.22     2941.74     81.46 o
   1   1   1    19759.00    18599.60    388.97 o
   2   1   1     2601.15     3590.99     76.92 o
   3   1   1     5682.94     5369.61    113.79 o
   4   1   1    14733.24    14561.10    290.11 o
   5   1   1     4707.75     4277.52    103.34 o
   6   1   1     6460.29     5894.84    137.79 o
   7   1   1      829.51      760.37     60.67 o
   8   1   1     1835.68     1917.21    114.84 o
   9   1   1      567.09      498.44     97.10 o
 -10   2   1       47.84      -15.49    134.44 o
  -9   2   1       10.11      -54.83     54.83 o
  -8   2   1      325.18      199.21     96.91 o
  -7   2   1      128.18       87.59     36.32 o
  -6   2   1      570.57      512.95     40.92 o
  -5   2   1      586.21      632.68     32.85 o
  -4   2   1     1763.02     1615.13     46.54 o
  -3   2   1     1405.75      975.18     30.49 o
  -2   2   1    47096.82    46495.48    972.63 o
  -1   2   1     6347.35     5793.36    126.58 o
   1   2   1     1066.94      953.79     29.14 o
   2   2   1    56196.12    55752.46   1146.11 o
   3   2   1       81.60       32.27     13.73 o
   4   2   1    12804.04    12046.02    243.84 o
   5   2   1      113.22      116.05     24.59 o
   6   2   1     1441.08     1500.22     70.93 o
   7   2   1      348.03      440.70     59.08 o
   8   2   1       10.17       14.47     51.69 o
   9   2   1       20.61       39.65     74.55 o
 -10   3   1      143.70       94.91    109.11 o
  -9   3   1      484.16      594.78     82.94 o
  -8   3   1      501.49      505.35     71.87 o
  -7   3   1     1668.56     1624.94     82.06 o
  -6   3   1     2917.69     2800.92     88.83 o
  -5   3   1      200.33      186.58     22.87 o
  -4   3   1      203.54      128.05     17.05 o
  -3   3   1     2934.52     3048.06     78.08 o
  -2   3   1     4272.05     4423.55    112.84 o
  -1   3   1      382.75      375.27     13.98 o
   0   3   1     7096.25     6537.35    128.07 o
   1   3   1    81802.89    91249.52   1880.74 o
   2   3   1    50205.52    49136.58    929.67 o
   3   3   1    16123.56    16135.55    315.89 o
   4   3   1     2735.51     2609.01     67.95 o
   5   3   1     9904.38     9816.26    206.46 o
   6   3   1      977.62     1175.76     57.84 o
   7   3   1     1672.22     1860.82     94.79 o
   8   3   1      986.67      948.53    133.56 o
   9   3   1      278.23      409.40     75.82 o
 -10   4   1       49.65      130.47     83.95 o
  -9   4   1      133.04      175.55     66.57 o
  -8   4   1      718.13      879.11    114.04 o
  -7   4   1     1244.32     1252.47     73.94 o
  -6   4   1     5180.78     4681.29    199.98 o
  -5   4   1    12397.34    11568.22    263.69 o
  -4   4   1    17937.87    17671.58    346.64 o
  -3   4   1    28668.53    28649.17    548.90 o
  -2   4   1    11885.77    14418.08    279.63 o
  -1   4   1    96461.98    98059.51   1845.72 o
   0   4   1     9747.22    11587.04    224.23 o
   1   4   1    18503.76    20372.79    428.00 o
   2   4   1    16881.48    17732.82    342.40 o
   3   4   1      260.33      332.63     19.64 o
   4   4   1      467.15      457.36     26.40 o
   5   4   1      545.38      560.30     34.22 o
   6   4   1       49.52       37.05     34.44 o
   7   4   1        4.33       31.35     37.71 o
   8   4   1       98.04      135.74     59.86 o
   9   4   1        0.03      -46.57     72.76 o
 -10   5   1       12.23       25.30     71.06 o
  -9   5   1        5.57       27.90     63.59 o
  -8   5   1      337.50      475.54     60.16 o
  -7   5   1       14.74      -41.13     41.13 o
  -6   5   1      374.02      510.59     40.76 o
  -5   5   1      729.62      610.29     37.72 o
  -4   5   1     1320.80     1125.61     38.30 o
  -3   5   1      728.69      722.84     33.92 o
  -2   5   1       58.26      134.53     12.41 o
  -1   5   1    10592.15     9741.78    191.36 o
   0   5   1     3752.95     3217.62     69.05 o
   1   5   1     3250.91     2447.73     55.56 o
   2   5   1    19993.47    19426.53    412.04 o
   3   5   1      132.19      128.11     15.13 o
   4   5   1      106.92       99.94     18.13 o
   5   5   1     1541.04     1522.45    100.92 o
   6   5   1      109.68      101.33     38.33 o
   7   5   1     2071.74     2103.36     98.81 o
   8   5   1      520.46      401.64     72.44 o
   9   5   1      155.98      284.83     76.57 o
 -10   6   1       27.00      161.96     75.59 o
  -9   6   1      317.05      281.68     73.77 o
  -8   6   1      394.82      494.45     60.75 o
  -7   6   1     1564.91     1565.19     83.55 o
  -6   6   1     2648.75     2511.44     97.89 o
  -5   6   1     6415.05     5627.81    142.59 o
  -4   6   1     9532.64     9126.62    187.95 o
  -3   6   1     6552.74     7099.31    147.23 o
  -2   6   1    54088.52    53931.16   1021.03 o
  -1   6   1    13433.12    15463.60    300.37 o
   0   6   1    13605.67    14266.15    306.06 o
   1   6   1    16728.02    17773.50    343.91 o
   2   6   1     6259.77     6849.52    140.90 o
   3   6   1    10419.41    10151.66    205.58 o
   4   6   1      244.15      239.93     22.09 o
   5   6   1      653.64      760.36     70.52 o
   6   6   1      219.38      221.39     43.14 o
   7   6   1       24.35       -1.35     41.91 o
   8   6   1        5.89       -8.51     48.60 o
   9   6   1       48.50       24.86     66.02 o
  -9   7   1       71.59       81.73     64.71 o
  -8   7   1       32.13      -44.38     44.38 o
  -7   7   1       46.59       49.35     40.58 o
  -6   7   1       56.76       24.16     39.80 o
  -5   7   1       37.06       30.27     31.12 o
  -4   7   1      702.15      760.78     33.87 o
  -3   7   1      785.54      678.92     30.60 o
  -2   7   1       19.79       31.58     13.63 o
  -1   7   1     4237.18     4719.93    101.17 o
   0   7   1      671.90      826.80     30.73 o
   1   7   1     1813.25     1918.57     48.86 o
   2   7   1       42.57       64.45     12.63 o
   3   7   1     2492.25     2325.00     60.01 o
   4   7   1       66.00       20.23     22.39 o
   5   7   1      645.48      622.37     57.16 o
   6   7   1      119.30      101.59     40.46 o
   7   7   1      282.08      163.84     57.27 o
   8   7   1        0.01       -1.88     47.66 o
   9   7   1        0.38      -31.91     62.93 o
  -9   8   1      251.33      144.07     70.74 o
  -8   8   1      326.09      229.79     55.21 o
  -7   8   1     1027.43      960.57     71.42 o
  -6   8   1      604.33      622.78     72.89 o
  -5   8   1     1749.34     1698.79    126.22 o
  -4   8   1     3557.34     3590.98    107.86 o
  -3   8   1      309.71      384.11     44.80 o
  -2   8   1    14935.82    14524.99    287.39 o
  -1   8   1     3472.79     4045.97     90.21 o
   0   8   1    15200.74    15265.06    330.31 o
   1   8   1    12925.29    13196.70    261.35 o
   2   8   1    10460.55    10528.84    213.32 o
   3   8   1    10979.80    10686.96    242.00 o
   4   8   1      348.03      446.32     44.61 o
   5   8   1     4715.19     3998.13    133.66 o
   6   8   1     1743.57     1609.49     92.33 o
   7   8   1        1.29      -10.01     43.47 o
   8   8   1        0.49      -36.33     56.32 o
   9   8   1       43.82      -14.66     66.42 o
  -9   9   1       18.83       -5.74     64.35 o
  -8   9   1       30.15      -30.22     45.81 o
  -7   9   1       50.56        5.41     41.27 o
  -6   9   1      137.12      185.95     44.35 o
  -5   9   1      343.49      401.40     65.27 o
  -4   9   1      468.47      547.96     47.70 o
  -3   9   1        1.96        2.55     15.80 o
  -2   9   1     1985.30     1989.85     54.95 o
  -1   9   1     9492.97     9087.49    185.86 o
   0   9   1       84.57       38.91     19.99 o
   1   9   1     6038.49     5657.53    122.15 o
   2   9   1      109.72      138.86     17.79 o
   3   9   1      616.76      516.71     35.92 o
   4   9   1      192.26      119.94     36.21 o
   5   9   1     1388.02     1334.10     92.01 o
   6   9   1        3.29       61.67     41.61 o
   7   9   1      252.37      251.39     54.74 o
   8   9   1      153.68      117.68     54.21 o
   9   9   1      108.97      202.77     75.10 o
  -9  10   1       32.86       68.72     59.49 o
  -8  10   1      396.03      357.23     73.97 o
  -7  10   1      471.37      651.59    128.87 o
  -6  10   1     1553.66     1590.26    110.04 o
  -5  10   1     2628.14     2510.28    165.07 o
  -4  10   1     8043.34     7149.31    221.64 o
  -3  10   1     9238.36     9345.72    195.86 o
  -2  10   1     7169.42     6755.10    145.04 o
  -1  10   1     9617.11     9277.24    190.72 o
   0  10   1     6584.11     6013.70    130.23 o
   1  10   1     3781.18     3505.25     84.15 o
   2  10   1     1787.84     1506.86     73.90 o
   3  10   1       15.02        0.56     23.92 o
   4  10   1       14.86       50.21     35.83 o
   5  10   1      783.62      675.59     97.80 o
   6  10   1      114.03        4.48     41.48 o
   7  10   1       17.61      -44.55     44.55 o
   8  10   1      119.72      205.69     60.73 o
  -8  11   1      209.95      397.66     66.83 o
  -7  11   1       80.32       36.70     47.81 o
  -6  11   1      382.71      373.39     58.53 o
  -5  11   1      453.21      601.91     56.78 o
  -4  11   1      601.84      613.94     53.06 o
  -3  11   1        9.42       43.35     25.30 o
  -2  11   1      919.47      832.81     36.62 o
  -1  11   1      153.94      185.26     30.48 o
   0  11   1     6857.04     6451.80    139.92 o
   1  11   1     3329.34     3362.51     91.78 o
   2  11   1     4249.41     4057.38    109.59 o
   3  11   1      864.46      867.46     47.30 o
   4  11   1     2715.74     2586.52    101.51 o
   5  11   1     2257.35     2196.74    108.52 o
   6  11   1      730.82      725.52     68.67 o
   7  11   1      568.22      636.53     72.34 o
   8  11   1      160.06      195.59     61.94 o
  -8  12   1      134.71      144.13     59.54 o
  -7  12   1       98.61      108.49     51.84 o
  -6  12   1      302.25      401.72     56.79 o
  -5  12   1      523.36      634.29     60.48 o
  -4  12   1      643.49      607.66     54.57 o
  -3  12   1     3431.18     3453.07    117.80 o
  -2  12   1      763.96      800.99     38.00 o
  -1  12   1     2290.61     2295.14     71.19 o
   0  12   1      693.40      759.68     39.27 o
   1  12   1     1264.58     1192.16     44.90 o
   2  12   1     1853.08     1988.34     71.02 o
   3  12   1       76.81       66.66     33.75 o
   4  12   1      184.17      140.81     40.20 o
   5  12   1       63.82       85.34     52.50 o
   6  12   1       39.00      -42.78     42.78 o
   7  12   1        0.61       75.00     53.65 o
   8  12   1       55.63       61.19     57.83 o
  -8  13   1      102.01      204.90     61.26 o
  -7  13   1      183.42      233.30     60.56 o
  -6  13   1       98.30      133.31     54.55 o
  -5  13   1      886.91      971.69     70.96 o
  -4  13   1      519.25      516.86     53.65 o
  -3  13   1      104.36      171.43     53.76 o
  -2  13   1      839.56      769.66     65.17 o
  -1  13   1     3051.92     3087.63    108.98 o
   0  13   1     1123.75     1035.66     43.62 o
   1  13   1     4546.08     4414.25    127.95 o
   2  13   1     2424.30     2205.38     75.90 o
   3  13   1     2289.14     2057.56     88.78 o
   4  13   1     2536.62     2593.73    107.77 o
   5  13   1     1744.47     1514.80     88.06 o
   6  13   1     1240.07     1408.18     94.03 o
   7  13   1      403.65      543.60     70.87 o
  -7  14   1       19.82      -16.11     51.96 o
  -6  14   1       26.40       94.98     53.06 o
  -5  14   1        8.67      -11.79     43.40 o
  -4  14   1      113.00       83.12     43.31 o
  -3  14   1      175.66      139.56     39.17 o
  -2  14   1      984.94      901.96     50.49 o
  -1  14   1      303.37      340.09     31.41 o
   0  14   1      156.65       88.67     28.51 o
   1  14   1        5.28       21.95     27.48 o
   2  14   1       61.54      104.26     30.85 o
   3  14   1       26.78       45.15     35.99 o
   4  14   1      213.34      277.48     50.30 o
   5  14   1       38.09       53.63     44.39 o
   6  14   1       95.59      137.49     63.88 o
   7  14   1        0.26      -32.49     52.43 o
  -7  15   1       54.51       29.04     55.71 o
  -6  15   1        1.98      -14.26     49.58 o
  -5  15   1       70.02        7.18     44.83 o
  -4  15   1       50.26      -12.18     41.55 o
  -3  15   1       20.48       42.73     37.92 o
  -2  15   1       85.62       84.46     31.29 o
  -1  15   1       35.82       39.00     29.86 o
   0  15   1      363.75      407.79     38.60 o
   1  15   1      113.25      196.02     33.16 o
   2  15   1       48.77       49.37     35.89 o
   3  15   1       96.99      134.52     42.29 o
   4  15   1      406.67      470.46     61.74 o
   5  15   1      591.26      653.84     70.64 o
   6  15   1      774.40      675.86     75.09 o
   7  15   1      268.02      246.82     63.46 o
  -7  16   1        0.26       23.83     56.31 o
  -6  16   1        2.20       11.73     54.36 o
  -5  16   1        5.74       50.71     50.79 o
  -4  16   1        0.70      -33.66     42.41 o
  -3  16   1      230.76      228.47     72.26 o
  -2  16   1      202.05      131.26     67.49 o
  -1  16   1      176.14      171.07     38.63 o
   0  16   1       19.43       -5.29     27.50 o
   1  16   1       67.88       30.48     34.36 o
   2  16   1      496.39      590.18     56.37 o
   3  16   1      227.81      166.64     46.03 o
   4  16   1      350.29      315.52     56.61 o
   5  16   1       85.22       77.44     53.06 o
   6  16   1       11.22      -49.59     49.59 o
  -6  17   1       10.43       20.68     53.64 o
  -5  17   1        2.84       83.85     52.59 o
  -4  17   1       13.20       53.84     49.89 o
  -3  17   1       41.53       -4.58     56.67 o
  -2  17   1      160.13      178.65     43.94 o
  -1  17   1       86.82       39.96     35.72 o
   0  17   1      207.19      218.42     46.41 o
   1  17   1      614.13      558.02     46.95 o
   2  17   1      737.44      856.04     65.85 o
   3  17   1      565.70      697.83     65.83 o
   4  17   1      327.85      356.02     62.18 o
   5  17   1      284.55      346.98     84.63 o
  -5  18   1      100.67      195.53     59.62 o
  -4  18   1      146.48      132.07     57.54 o
  -3  18   1      558.07      537.94     71.13 o
  -2  18   1      508.04      471.17     64.78 o
  -1  18   1      507.58      455.37     51.31 o
   0  18   1      191.55      202.36     43.34 o
   1  18   1      257.35      230.14     54.06 o
   2  18   1      403.02      385.05     76.62 o
   3  18   1      158.39      168.51     52.66 o
   4  18   1      158.93      198.21     68.12 o
   5  18   1       14.20       61.81     63.55 o
  -4  19   1        4.38      -44.33     48.12 o
  -3  19   1       33.15       20.17     47.26 o
  -2  19   1      102.05      123.63     55.15 o
  -1  19   1       95.02       67.25     48.20 o
   0  19   1      161.93      133.24     43.58 o
   1  19   1      148.35       52.40     49.79 o
   2  19   1      216.03      368.75     68.22 o
   3  19   1      196.29      319.86     69.79 o
   4  19   1       70.17       88.81     66.94 o
  -3  20   1      590.37      577.60    103.57 o
  -2  20   1      739.58      599.54     97.76 o
  -1  20   1      468.09      425.93    119.80 o
   0  20   1      222.90      166.91     74.12 o
   1  20   1      225.09      163.59     71.80 o
   2  20   1      204.79      185.15     78.00 o
   3  20   1       93.07       51.85     81.61 o
  -2  21   1        0.96       -5.55     70.03 o
  -1  21   1       16.69       52.18     68.11 o
   0  21   1       24.29       88.62     56.77 o
   1  21   1       29.21       79.28     69.45 o
 -10   0   2      394.62      439.77    146.06 o
  -9   0   2      837.33      874.58    106.82 o
  -8   0   2     1881.47     2076.43    189.25 o
  -7   0   2     2159.77     1890.85    169.89 o
  -6   0   2    20029.09    19515.72    546.70 o
  -5   0   2    11677.72    12604.45    359.90 o
  -4   0   2    34297.71    34122.20    922.65 o
  -3   0   2     3520.70     4171.13    124.76 o
  -2   0   2     7008.62     8059.85    268.21 o
  -1   0   2    10063.18     9973.22    272.31 o
   1   0   2    51228.21    51737.29   1382.41 o
   2   0   2    10418.26    10318.02    288.00 o
   3   0   2      558.87      767.64     42.76 o
   4   0   2     2909.60     2828.46    102.97 o
   5   0   2     3174.65     3226.38    121.10 o
   6   0   2       54.04      -18.00     72.05 o
   7   0   2     1012.09     1273.96    144.42 o
   8   0   2      135.41      115.98    104.66 o
 -10   1   2       20.88       56.41     82.28 o
  -9   1   2       33.59       74.60     73.63 o
  -8   1   2      178.26      173.78     62.05 o
  -7   1   2      209.67      252.92     44.52 o
  -6   1   2       32.62      110.25     24.53 o
  -5   1   2      675.79      760.65     46.04 o
  -4   1   2     4148.88     4062.49     90.58 o
  -3   1   2     2350.33     2938.55     65.60 o
  -2   1   2      311.50      283.48     15.27 o
  -1   1   2     4552.24     6506.53    126.78 o
   0   1   2     9199.29     9880.07    206.78 o
   2   1   2      756.76      719.37     25.31 o
   3   1   2     3033.34     2683.13     65.88 o
   4   1   2      159.24      113.68     20.72 o
   5   1   2      120.47      150.60     26.35 o
   6   1   2       90.09       68.54     28.62 o
   7   1   2        7.94        6.66     43.34 o
   8   1   2       44.29       59.77     95.92 o
   9   1   2       10.94      109.91    101.63 o
 -10   2   2      305.03      339.70     80.04 o
  -9   2   2      498.67      521.15     78.09 o
  -8   2   2      556.85      550.50     59.81 o
  -7   2   2     1032.68      974.07     54.96 o
  -6   2   2     5422.24     5405.41    149.43 o
  -5   2   2     5444.50     5404.39    119.14 o
  -4   2   2     8718.84     8530.21    173.63 o
  -3   2   2     9666.47     9793.95    215.99 o
  -2   2   2    21406.93    23829.64    503.90 o
  -1   2   2    16162.27    17220.57    328.63 o
   0   2   2     5613.23     7422.85    176.58 o
   1   2   2    43036.20    46415.45   1064.15 o
   2   2   2    10375.89    11877.89    233.77 o
   3   2   2     5779.36     6163.25    131.16 o
   4   2   2      164.40      299.32     25.68 o
   5   2   2        7.00       12.24     23.59 o
   6   2   2        5.82      -31.00     31.00 o
   7   2   2      252.43      186.90     46.73 o
   8   2   2      200.84      238.25     65.47 o
   9   2   2      490.72      504.71    103.50 o
 -10   3   2       26.53       80.17     71.49 o
  -9   3   2       62.14       65.88     61.92 o
  -8   3   2      321.07      351.63     64.03 o
  -7   3   2        5.62      -12.87     28.81 o
  -6   3   2       35.65       14.79     25.54 o
  -5   3   2       10.95       33.55     17.77 o
  -4   3   2     4323.86     3762.61     96.86 o
  -3   3   2     1879.33     1460.99     45.60 o
  -2   3   2    13759.36    13467.17    320.44 o
  -1   3   2     8863.98    10301.18    199.73 o
   0   3   2    15601.38    17616.09    336.74 o
   2   3   2      291.98      442.64     20.42 o
   3   3   2    28392.28    27900.28    537.54 o
   4   3   2     2391.29     2376.75     65.13 o
   5   3   2     5979.76     5924.74    136.34 o
   6   3   2      943.97      883.55     60.22 o
   7   3   2     1395.54     1423.97     81.15 o
   8   3   2      572.88      605.42     78.23 o
   9   3   2       12.48        7.36     77.23 o
 -10   4   2      239.70      465.05    155.67 o
  -9   4   2      396.52      358.99     75.82 o
  -8   4   2      269.78      189.05     57.24 o
  -7   4   2      757.50      947.58     78.61 o
  -6   4   2      208.90      329.05     35.39 o
  -5   4   2     5525.37     4981.52    127.48 o
  -4   4   2      121.24      115.63     19.54 o
  -3   4   2    10112.43     9867.37    219.59 o
  -2   4   2    13594.30    12844.22    249.76 o
  -1   4   2     1652.21     2155.55     48.79 o
   0   4   2    36382.80    37343.24    708.05 o
   1   4   2     3536.32     4852.18    111.73 o
   2   4   2    23535.99    23203.41    490.90 o
   3   4   2       93.15      108.32     16.22 o
   4   4   2      951.70      995.97     39.35 o
   5   4   2      516.74      518.52     34.92 o
   6   4   2      886.68      722.76     58.26 o
   7   4   2       28.15       89.70     44.73 o
   8   4   2      162.42      274.16     65.84 o
   9   4   2      184.83      183.58     93.24 o
 -10   5   2       13.00       65.33     70.73 o
  -9   5   2        6.82      -37.59     58.97 o
  -8   5   2       34.99       80.95     44.36 o
  -7   5   2      574.12      602.18     56.08 o
  -6   5   2       76.20       17.26     26.38 o
  -5   5   2      738.52      739.91     40.43 o
  -4   5   2       31.06        2.32     17.43 o
  -3   5   2     3520.42     3781.23    109.94 o
  -2   5   2      130.45      192.72     14.07 o
  -1   5   2      127.81      112.34     11.10 o
   0   5   2      321.51      370.08     16.71 o
   1   5   2       98.30      122.56     15.31 o
   2   5   2    14016.69    14170.94    307.14 o
   3   5   2    25635.96    26032.06    503.57 o
   4   5   2    18154.35    16264.47    323.86 o
   5   5   2     6425.51     6066.47    202.58 o
   6   5   2     1503.49     1398.09     85.64 o
   7   5   2     3898.60     3742.35    135.95 o
   8   5   2      654.38      762.55    107.55 o
   9   5   2      144.97      233.60     72.32 o
 -10   6   2       41.42      133.07     74.93 o
  -9   6   2      168.35      207.60     67.55 o
  -8   6   2      351.51      308.90     51.93 o
  -7   6   2     1096.14     1068.66     99.74 o
  -6   6   2      459.86      370.48     36.95 o
  -5   6   2     5999.98     6156.92    153.85 o
  -4   6   2     1623.49     1535.45     54.71 o
  -3   6   2     1982.27     1975.67     51.21 o
  -2   6   2       18.33       57.32     12.10 o
  -1   6   2     2275.87     2123.01     51.22 o
   0   6   2      156.68      338.36     18.65 o
   1   6   2    13937.13    13432.58    289.66 o
   2   6   2     1237.43     1556.57     50.84 o
   3   6   2    15578.97    14991.64    328.33 o
   4   6   2     1452.24     1545.61     58.88 o
   5   6   2        3.54       31.57     33.00 o
   6   6   2      341.91      490.18     53.30 o
   7   6   2      170.41      214.58     49.44 o
   8   6   2        3.64       76.71     53.53 o
   9   6   2        4.26      -22.06     58.96 o
 -10   7   2       13.45       12.51     72.54 o
  -9   7   2      156.59      179.08     68.27 o
  -8   7   2       20.75      -13.88     43.45 o
  -7   7   2      185.65      185.44     45.48 o
  -6   7   2      220.35      237.30     43.03 o
  -5   7   2     1801.09     1836.44     66.70 o
  -4   7   2      806.54      805.59     37.29 o
  -3   7   2    28409.07    27541.25    531.34 o
  -2   7   2     4800.06     5325.51    113.18 o
  -1   7   2    46545.16    47419.00    900.67 o
   0   7   2    16145.11    17269.30    336.17 o
   1   7   2    16432.11    16762.30    326.66 o
   2   7   2    16220.26    15490.41    336.98 o
   3   7   2     3865.95     4164.08    124.77 o
   4   7   2    12894.15    12406.68    280.26 o
   5   7   2        9.85       27.26     33.40 o
   6   7   2     1451.76     1425.58     80.85 o
   7   7   2     1326.27     1187.52     81.98 o
   8   7   2      439.88      359.80     64.05 o
   9   7   2      146.18      134.65     72.75 o
  -9   8   2        9.30       12.64     61.71 o
  -8   8   2       35.48       43.26     44.93 o
  -7   8   2        5.16      -36.68     36.68 o
  -6   8   2       58.72       14.15     35.21 o
  -5   8   2     1009.95      945.89     59.91 o
  -4   8   2      210.86      191.01     25.10 o
  -3   8   2      929.40      944.59     40.51 o
  -2   8   2      572.38      588.27     30.82 o
  -1   8   2      933.27      909.40     32.27 o
   0   8   2       31.68       43.84     16.25 o
   1   8   2     2873.71     2892.38     68.78 o
   2   8   2       38.49       90.54     21.83 o
   3   8   2     1065.24     1215.10     55.16 o
   4   8   2      194.50      218.24     38.84 o
   5   8   2       11.27      -18.73     34.77 o
   6   8   2      364.77      426.05     53.66 o
   7   8   2       57.66       62.53     51.22 o
   8   8   2       16.47       10.36     84.57 o
  -9   9   2       92.67      134.62     58.26 o
  -8   9   2       40.04       25.24     46.54 o
  -7   9   2       41.32       92.18     44.76 o
  -6   9   2       35.35       15.98     35.79 o
  -5   9   2      973.06     1080.72     83.08 o
  -4   9   2        9.72      -22.08     22.08 o
  -3   9   2     2895.41     2753.42     79.86 o
  -2   9   2     2093.77     1956.87     54.60 o
  -1   9   2     8623.77     8765.28    180.09 o
   0   9   2     7737.97     7835.98    163.00 o
   1   9   2     9310.76     8877.48    182.90 o
   2   9   2     5741.07     5632.68    138.44 o
   3   9   2     8845.89     8638.23    202.99 o
   4   9   2     5468.48     5726.95    278.97 o
   5   9   2      275.38      207.91     43.64 o
   6   9   2     1790.64     1782.53     93.05 o
   7   9   2      757.38      860.46    129.72 o
   8   9   2      435.20      524.12     71.87 o
  -9  10   2      191.51      176.68     61.83 o
  -8  10   2      236.10      305.91     66.12 o
  -7  10   2      968.11      910.60     75.04 o
  -6  10   2      295.48      142.22     42.62 o
  -5  10   2     2916.31     2921.67    154.27 o
  -4  10   2      859.41      779.36     54.63 o
  -3  10   2     3588.48     3411.01     83.42 o
  -2  10   2     3241.33     3572.43     85.79 o
  -1  10   2      846.10      850.75     34.51 o
   0  10   2      443.56      378.04     28.53 o
   1  10   2     1039.92      955.53     38.02 o
   2  10   2     1211.02     1199.85     51.28 o
   3  10   2      280.54      326.66     34.81 o
   4  10   2       66.15       28.61     33.37 o
   5  10   2        4.63        7.10     38.93 o
   6  10   2      753.95      834.69     71.00 o
   7  10   2       12.33       28.72     50.09 o
   8  10   2       38.29      146.50     59.53 o
  -9  11   2        2.32      -25.62     55.38 o
  -8  11   2       79.39      144.43     54.91 o
  -7  11   2       23.39        6.95     43.77 o
  -6  11   2       42.55       20.89     42.51 o
  -5  11   2       94.77      153.63     40.56 o
  -4  11   2        3.40      -17.96     29.24 o
  -3  11   2      587.39      652.14     34.08 o
  -2  11   2      395.61      394.42     28.36 o
  -1  11   2      880.50     1058.12     61.18 o
   0  11   2     1458.32     1472.37     48.97 o
   1  11   2     1552.41     1602.39     51.62 o
   2  11   2     1098.64     1251.99     54.03 o
   3  11   2     4570.57     4573.00    136.72 o
   4  11   2      183.25      207.13     41.59 o
   5  11   2     1110.48     1165.75     75.18 o
   6  11   2      633.00      781.75     72.51 o
   7  11   2      465.55      507.82     68.03 o
   8  11   2      212.61      263.63     67.65 o
  -8  12   2      145.93       74.07     55.56 o
  -7  12   2      623.54      591.34     69.13 o
  -6  12   2      554.88      586.25     63.14 o
  -5  12   2      634.50      665.38     59.63 o
  -4  12   2     1854.51     1382.65    114.71 o
  -3  12   2     1903.53     1919.87     97.90 o
  -2  12   2     4714.30     4709.90    110.86 o
  -1  12   2     5909.13     5883.09    131.94 o
   0  12   2     5562.39     5075.42    116.73 o
   1  12   2     3874.47     3966.39    107.57 o
   2  12   2     1995.92     1809.93     67.42 o
   3  12   2      103.70       38.68     34.70 o
   4  12   2      496.90      448.19     51.73 o
   5  12   2        2.50      -11.95     40.87 o
   6  12   2       51.83      106.49     51.16 o
   7  12   2       16.02      -51.79     51.79 o
  -8  13   2       15.50       30.83     55.96 o
  -7  13   2        0.94      -15.35     49.79 o
  -6  13   2       23.08      -41.34     41.34 o
  -5  13   2       39.29       42.72     40.22 o
  -4  13   2     1023.85     1013.11     66.69 o
  -3  13   2     1084.38     1156.11     72.45 o
  -2  13   2     2546.02     2465.80     73.89 o
  -1  13   2      540.93      478.66     33.24 o
   0  13   2     1338.52     1277.51     55.01 o
   1  13   2     1085.77     1123.29     57.15 o
   2  13   2      828.21      783.57     47.88 o
   3  13   2      205.24      265.53     43.88 o
   4  13   2       69.19      160.42     43.58 o
   5  13   2       30.96        9.40     56.64 o
   6  13   2        1.43      -48.31     48.31 o
   7  13   2       15.21      -24.87     73.92 o
  -8  14   2      440.14      498.23     70.78 o
  -7  14   2      474.27      474.95     71.60 o
  -6  14   2     1461.99     1663.32    109.95 o
  -5  14   2      650.44      696.34     82.57 o
  -4  14   2     1867.94     1969.54    111.57 o
  -3  14   2     1466.56     1441.92     88.23 o
  -2  14   2     1586.05     1689.69     89.35 o
  -1  14   2     1622.48     1669.11     58.31 o
   0  14   2      873.53      716.83     44.15 o
   1  14   2      935.35      955.17     59.43 o
   2  14   2      133.49      178.57     38.18 o
   3  14   2       13.28       32.21     37.99 o
   4  14   2       54.98       52.28     44.27 o
   5  14   2       50.50      151.89     51.42 o
   6  14   2       17.03       39.27     53.27 o
   7  14   2       41.22       67.71     58.71 o
  -7  15   2       29.68       70.32     57.63 o
  -6  15   2        0.62       14.09     50.98 o
  -5  15   2       34.18        0.56     45.33 o
  -4  15   2       12.70      -12.54     39.16 o
  -3  15   2      165.79      264.41     49.33 o
  -2  15   2        1.44      -26.13     26.13 o
  -1  15   2        5.06       22.58     25.85 o
   0  15   2      184.91      199.33     33.80 o
   1  15   2      177.91      110.81     31.21 o
   2  15   2        7.92       48.64     36.30 o
   3  15   2      108.71      108.78     42.83 o
   4  15   2       36.06      -12.58     42.65 o
   5  15   2       54.26       43.35     50.29 o
   6  15   2       25.16      -50.80     50.80 o
  -7  16   2      274.43      326.76     65.75 o
  -6  16   2      628.39      814.82     80.87 o
  -5  16   2      670.35      741.34     72.74 o
  -4  16   2      914.51     1071.48     77.79 o
  -3  16   2     1694.70     1551.24    149.62 o
  -2  16   2      829.49      851.61     68.01 o
  -1  16   2      289.20      268.07     40.23 o
   0  16   2       11.79        6.21     28.84 o
   1  16   2       74.18       54.01     31.16 o
   2  16   2       45.18       69.98     40.02 o
   3  16   2       14.58       29.90     41.95 o
   4  16   2        2.98       41.04     48.26 o
   5  16   2        4.78      -14.88     55.84 o
   6  16   2       28.67      150.66    146.02 o
  -6  17   2       18.28       14.46     60.36 o
  -5  17   2       77.04      115.87     55.60 o
  -4  17   2      132.57      108.04     52.18 o
  -3  17   2      121.72       63.05     49.63 o
  -2  17   2      795.80      695.28    124.91 o
  -1  17   2      892.48      708.43     55.30 o
   0  17   2     1068.71     1072.15     58.25 o
   1  17   2      676.49      612.48     50.19 o
   2  17   2      291.75      229.46     47.58 o
   3  17   2      200.37      292.30     76.75 o
   4  17   2       24.84      114.37     62.81 o
   5  17   2       34.31      -32.91     69.59 o
  -5  18   2      168.04      222.17     62.56 o
  -4  18   2      177.80      134.09     65.07 o
  -3  18   2      403.43      567.58     73.28 o
  -2  18   2      401.50      409.86     62.32 o
  -1  18   2      207.12      279.31     51.17 o
   0  18   2      323.57      449.15     62.03 o
   1  18   2      273.25      244.51     56.78 o
   2  18   2      340.84      359.43     65.43 o
   3  18   2      178.74      233.34     87.16 o
   4  18   2       34.29      118.08     67.36 o
  -5  19   2        1.18      -28.88     69.98 o
  -4  19   2        9.00      -31.63     97.65 o
  -3  19   2       14.72       73.34     77.47 o
  -2  19   2       21.38       11.27     95.57 o
  -1  19   2      113.71      117.31     69.47 o
   0  19   2      257.37      192.70    113.05 o
   1  19   2      257.34      173.29     69.66 o
   2  19   2      343.39      341.65     69.19 o
   3  19   2      340.32      343.66     72.34 o
   4  19   2      219.67      235.70     71.25 o
  -3  20   2       30.39      -34.97     76.41 o
  -2  20   2       22.54       40.30     68.16 o
  -1  20   2        1.62      -21.48     64.23 o
   0  20   2        1.13      -48.15     48.15 o
   1  20   2        0.40       73.62     93.39 o
   2  20   2       22.43       75.61     57.31 o
  -2  21   2       82.33       45.91     77.06 o
  -1  21   2      145.97      255.22    169.59 o
   0  21   2      160.08      180.96     61.35 o
   1  21   2      109.86       50.53     76.46 o
 -10   1   3        6.32      -57.10     57.10 o
  -9   1   3        0.48      -43.34     43.34 o
  -8   1   3      167.97      153.37     51.12 o
  -7   1   3     1171.70     1229.85     71.01 o
  -6   1   3     1141.20     1165.58     54.69 o
  -5   1   3     4908.67     4726.07    106.17 o
  -4   1   3     1984.23     2225.98     74.45 o
  -3   1   3    13788.72    14221.90    276.88 o
  -2   1   3    28169.49    29770.46    566.41 o
  -1   1   3    64042.82    72970.38   1495.73 o
   0   1   3    59962.59    61471.09   1160.18 o
   1   1   3    13432.91    15410.96    298.14 o
   2   1   3    50257.21    50792.51    964.32 o
   3   1   3    15757.65    16674.65    328.61 o
   4   1   3     8898.29     8657.00    183.16 o
   5   1   3     7104.72     6724.16    151.96 o
   6   1   3     2532.86     2522.49     80.44 o
   7   1   3     1108.37     1221.94    146.57 o
   8   1   3      138.75      131.27    103.17 o
   9   1   3      142.63      148.41     88.33 o
 -10   2   3       37.54       66.33     64.68 o
  -9   2   3      121.91      199.86     78.32 o
  -8   2   3       12.24       -9.11     38.80 o
  -7   2   3     1531.15     1600.32     90.64 o
  -6   2   3      147.28      160.90     29.10 o
  -5   2   3     1298.34     1227.60     47.27 o
  -4   2   3    17335.93    16502.38    348.83 o
  -3   2   3     4681.65     5353.89    124.73 o
  -2   2   3    73896.70    73914.73   1393.97 o
  -1   2   3     1567.99     1032.74     32.36 o
   0   2   3    28412.14    29070.61    670.31 o
   1   2   3     1102.91     1254.87     32.94 o
   2   2   3     8474.62     9080.34    200.68 o
   3   2   3     1031.77     1083.44     40.82 o
   4   2   3     6239.40     5856.60    131.59 o
   5   2   3        6.44       43.63     25.67 o
   6   2   3     1223.48     1103.54     82.79 o
   7   2   3      226.09      222.25     56.82 o
   8   2   3      362.12      499.68     96.99 o
   9   2   3      258.75      261.16     97.50 o
 -10   3   3        1.37       61.37     85.69 o
  -9   3   3      161.59      157.15     82.53 o
  -8   3   3      418.40      509.38     57.67 o
  -7   3   3     1221.82     1146.12     57.84 o
  -6   3   3     2644.07     2363.78     77.62 o
  -5   3   3     3015.28     2939.91     84.16 o
  -4   3   3    26903.23    28016.27    598.63 o
  -3   3   3     8464.96     9760.62    217.18 o
  -2   3   3    13212.96    13599.98    290.08 o
  -1   3   3       11.69       68.12      7.71 o
   0   3   3      400.77      445.67     16.14 o
   1   3   3     3441.09     3209.97     78.63 o
   2   3   3     2924.90     3543.81     86.66 o
   3   3   3     1622.27     1577.06     52.28 o
   4   3   3     1539.76     1429.26     54.72 o
   5   3   3      297.18      359.42     36.82 o
   6   3   3      667.71      505.77     51.42 o
   7   3   3      232.29      185.15     47.80 o
   8   3   3      302.98      240.80     68.43 o
   9   3   3      127.27      163.07     96.51 o
 -10   4   3      332.80      201.10     76.85 o
  -9   4   3      711.10      739.91    128.61 o
  -8   4   3      300.01      360.82     77.73 o
  -7   4   3     2629.71     2395.60    141.58 o
  -6   4   3     1492.36     1472.81     60.90 o
  -5   4   3      112.92      100.49     23.26 o
  -4   4   3     2305.52     2517.63     72.08 o
  -3   4   3      479.55      738.15     42.96 o
  -2   4   3      991.66     1009.31     29.76 o
  -1   4   3     4975.46     4907.06    100.82 o
   0   4   3     2701.23     3328.32     71.09 o
   1   4   3     7336.48     7454.56    166.89 o
   2   4   3     1509.54     1372.98     46.09 o
   3   4   3       46.66       61.75     23.33 o
   4   4   3     2447.14     2473.85     69.19 o
   5   4   3        2.17       -4.91     26.86 o
   6   4   3      354.49      435.87     50.76 o
   7   4   3      252.07      151.11     48.57 o
   8   4   3      513.41      437.21     88.11 o
   9   4   3      333.77      177.88    184.04 o
 -10   5   3       25.16       18.71     67.50 o
  -9   5   3       25.36      -19.31     57.40 o
  -8   5   3       23.15       24.18     39.51 o
  -7   5   3      193.29      284.56     58.74 o
  -6   5   3     1724.19     1571.25     63.55 o
  -5   5   3      599.08      697.95     41.36 o
  -4   5   3     6129.98     5808.59    141.09 o
  -3   5   3     1640.48     1723.35     52.82 o
  -2   5   3       23.29       64.54     11.53 o
  -1   5   3     4577.41     4133.49     90.74 o
   0   5   3      540.47      738.28     24.39 o
   1   5   3    24504.24    24416.65    515.84 o
   2   5   3     3689.66     4477.23    110.52 o
   3   5   3    19182.29    18124.04    356.60 o
   4   5   3     2579.70     2500.75    114.53 o
   5   5   3      207.72      189.11     38.79 o
   6   5   3      365.68      587.35     82.16 o
   7   5   3        1.39       56.89     44.60 o
   8   5   3      346.27      432.01    135.85 o
   9   5   3       43.57      -29.25     60.13 o
 -10   6   3      456.18      584.10     91.92 o
  -9   6   3      490.61      675.24     87.27 o
  -8   6   3     1699.13     1710.91     89.79 o
  -7   6   3     1197.95     1278.22     98.99 o
  -6   6   3     6502.57     5924.91    168.69 o
  -5   6   3     1687.38     1684.34     62.16 o
  -4   6   3     1509.29     1690.00     68.11 o
  -3   6   3    17381.44    17734.63    346.23 o
  -2   6   3     1821.52     2043.63     52.24 o
  -1   6   3     4863.99     4730.09    100.65 o
   0   6   3      165.23      141.61     13.96 o
   1   6   3        4.38       66.07     15.83 o
   2   6   3        5.09       29.87     21.50 o
   3   6   3     1187.32     1153.12     48.43 o
   4   6   3      176.24      192.33     29.72 o
   5   6   3     2648.47     2446.78     95.48 o
   6   6   3      258.19      302.73     48.59 o
   7   6   3      359.94      339.01     54.80 o
   8   6   3      801.52      941.36     88.61 o
 -10   7   3        5.45       65.49     70.65 o
  -9   7   3       63.68      106.64     66.02 o
  -8   7   3       56.71       40.83     43.65 o
  -7   7   3      305.23      278.54     47.32 o
  -6   7   3       14.30       32.31     28.35 o
  -5   7   3      292.99      347.96     49.26 o
  -4   7   3        4.51       50.99     21.03 o
  -3   7   3      230.69      185.44     18.42 o
  -2   7   3     3840.18     3860.70     86.91 o
  -1   7   3      145.79       79.82     14.01 o
   0   7   3       71.69       61.61     13.24 o
   1   7   3     1118.90     1227.41     44.48 o
   2   7   3      544.76      584.15     33.90 o
   3   7   3     1699.10     1977.81     66.46 o
   4   7   3        3.08       21.51     25.73 o
   5   7   3      211.31      282.49     52.91 o
   6   7   3      102.56       69.96     41.10 o
   7   7   3       28.26       19.00     44.03 o
   8   7   3       13.78      102.70     56.71 o
 -10   8   3      400.44      426.27     87.07 o
  -9   8   3      205.92      215.98     69.30 o
  -8   8   3     1393.09     1642.64     92.11 o
  -7   8   3      630.36      662.74     60.00 o
  -6   8   3     2619.46     2797.12    106.46 o
  -5   8   3     3996.48     3696.82    105.04 o
  -4   8   3     2295.87     2156.10     69.35 o
  -3   8   3    10354.24    10005.31    204.30 o
  -2   8   3     5195.37     5353.97    116.42 o
  -1   8   3    14130.24    13915.83    275.71 o
   0   8   3     4564.44     4990.60    108.68 o
   1   8   3     4478.14     4553.86    101.16 o
   2   8   3     1318.14     1390.48     52.77 o
   3   8   3      981.10     1088.79     67.52 o
   4   8   3      333.47      286.56     40.31 o
   5   8   3     4142.56     4160.66    140.85 o
   6   8   3      594.25      493.07     58.46 o
   7   8   3      536.05      606.83     67.12 o
   8   8   3      519.23      601.58     82.11 o
  -9   9   3       27.68      -63.11     68.28 o
  -8   9   3       25.42       62.20     47.30 o
  -7   9   3      178.18      227.23     47.05 o
  -6   9   3      110.64       68.43     37.96 o
  -5   9   3      851.61      837.83     58.60 o
  -4   9   3       92.55       93.03     25.45 o
  -3   9   3      925.71      914.22     36.14 o
  -2   9   3       34.01       56.60     17.17 o
  -1   9   3     3384.83     3246.84     78.23 o
   0   9   3      861.19      956.61     35.67 o
   1   9   3    14273.81    14248.71    283.53 o
   2   9   3     2423.01     2151.17     68.93 o
   3   9   3     6677.18     6334.34    182.47 o
   4   9   3     1695.36     1365.16     73.12 o
   5   9   3      650.58      613.93     57.94 o
   6   9   3     1114.28     1011.86     78.45 o
   7   9   3       31.98        8.14     50.70 o
   8   9   3       36.64      157.96     61.71 o
  -9  10   3      364.22      329.94     80.37 o
  -8  10   3      401.30      410.64     61.48 o
  -7  10   3     1285.55     1340.03     83.33 o
  -6  10   3      227.80      263.91     45.91 o
  -5  10   3     2093.00     2075.54    117.98 o
  -4  10   3      188.53      286.60     32.09 o
  -3  10   3      178.91      206.52     23.92 o
  -2  10   3      598.17      533.13     29.60 o
  -1  10   3      584.29      581.14     30.43 o
   0  10   3       23.30       34.74     17.60 o
   1  10   3       19.96       41.71     21.27 o
   2  10   3      448.55      541.14     49.64 o
   3  10   3        0.41       51.46     26.02 o
   4  10   3      390.60      364.15     46.18 o
   5  10   3      623.21      658.77     80.27 o
   6  10   3      102.57      184.92     51.56 o
   7  10   3       71.80      110.07     55.36 o
   8  10   3       19.97       88.08     58.66 o
  -9  11   3        9.37      106.79     59.12 o
  -8  11   3      237.57      173.59     54.14 o
  -7  11   3       29.20       49.24     45.32 o
  -6  11   3     1016.63     1058.78    121.66 o
  -5  11   3      524.47      504.05     51.43 o
  -4  11   3     3031.29     2681.57    125.12 o
  -3  11   3     2255.90     2327.09     66.67 o
  -2  11   3      690.94      730.05     37.80 o
  -1  11   3     3529.15     3435.69    120.76 o
   0  11   3     2569.99     2573.09     79.93 o
   1  11   3     3734.21     3641.40     99.85 o
   2  11   3      728.79      676.28     42.83 o
   3  11   3     1621.23     1594.46     66.23 o
   4  11   3      220.99      127.73     40.49 o
   5  11   3     1321.61     1165.81    140.52 o
   6  11   3      465.53      463.26     63.98 o
   7  11   3       37.97        2.79     53.76 o
  -9  12   3      231.38      199.09     68.13 o
  -8  12   3       34.85       62.87     52.61 o
  -7  12   3      525.19      551.27     66.01 o
  -6  12   3      183.38      216.85     49.63 o
  -5  12   3      314.61      359.88     49.79 o
  -4  12   3      991.23     1138.60     72.45 o
  -3  12   3       18.82       24.18     24.97 o
  -2  12   3      180.63      224.26     26.37 o
  -1  12   3      378.35      391.06     29.69 o
   0  12   3      112.47      132.53     23.87 o
   1  12   3      140.34      154.64     28.45 o
   2  12   3      319.01      326.95     36.12 o
   3  12   3       37.87       54.07     35.59 o
   4  12   3      608.63      714.87     61.52 o
   5  12   3      171.04      181.62     48.74 o
   6  12   3      142.82      199.80     59.24 o
   7  12   3        3.81       34.16     55.27 o
  -8  13   3      254.65      273.52     61.58 o
  -7  13   3      313.56      376.51     61.45 o
  -6  13   3      538.17      620.32     65.50 o
  -5  13   3     1809.88     1620.95     86.55 o
  -4  13   3     1083.11      922.04     71.36 o
  -3  13   3     3137.50     3308.98    221.50 o
  -2  13   3     1832.57     1810.69     63.26 o
  -1  13   3     2104.19     1989.93     72.09 o
   0  13   3     3579.06     3306.24     95.94 o
   1  13   3      409.00      376.68     40.82 o
   2  13   3     1605.65     1738.14     75.29 o
   3  13   3      683.05      640.72     57.00 o
   4  13   3      977.47      933.32     90.51 o
   5  13   3     1117.34     1088.66     79.82 o
   6  13   3      179.31      163.26     94.37 o
   7  13   3       73.72      114.36     61.99 o
  -8  14   3        0.29       33.82     54.57 o
  -7  14   3        4.69      -35.45     48.60 o
  -6  14   3      128.23      252.00     56.56 o
  -5  14   3       37.90      -36.89     74.20 o
  -4  14   3     1109.82     1082.27     78.63 o
  -3  14   3      487.34      425.82     46.42 o
  -2  14   3      592.16      597.29     38.36 o
  -1  14   3      520.51      599.58     37.62 o
   0  14   3      532.42      459.18     38.06 o
   1  14   3       21.40       28.42     28.54 o
   2  14   3       14.37       -0.78     29.54 o
   3  14   3       35.97       16.14     41.98 o
   4  14   3       35.84       -7.76     41.62 o
   5  14   3        4.28       18.09     49.28 o
   6  14   3       58.77       33.49     85.91 o
  -7  15   3       87.72      116.39     56.54 o
  -6  15   3        0.74       69.03     50.54 o
  -5  15   3      298.72      275.81     54.25 o
  -4  15   3      273.10      141.54     58.52 o
  -3  15   3      839.78      815.72     60.12 o
  -2  15   3     1405.07     1337.75     81.23 o
  -1  15   3     2263.04     2175.79     76.22 o
   0  15   3     3871.63     4046.88    114.74 o
   1  15   3     3237.66     3023.64    119.17 o
   2  15   3     3413.28     3344.46    174.92 o
   3  15   3     1465.88     1388.05     81.59 o
   4  15   3     1746.85     1756.47    130.68 o
   5  15   3      879.51     1031.94    117.35 o
   6  15   3      229.73      288.83     85.22 o
  -7  16   3       95.52       69.22     56.89 o
  -6  16   3       21.69       29.58     53.53 o
  -5  16   3       57.00      107.47     49.30 o
  -4  16   3      192.74      212.28     58.99 o
  -3  16   3       92.92      127.75     42.01 o
  -2  16   3      497.39      540.10     84.06 o
  -1  16   3      161.41      122.50     31.82 o
   0  16   3      323.99      369.16     39.20 o
   1  16   3       46.24       96.18     39.13 o
   2  16   3        0.24       16.97     46.66 o
   3  16   3       23.56       57.02     53.32 o
   4  16   3       75.35      112.79     61.76 o
   5  16   3       38.43       52.11     65.04 o
  -6  17   3       46.61      -26.35     52.64 o
  -5  17   3      208.12      293.62     60.52 o
  -4  17   3      721.30      847.62     80.05 o
  -3  17   3      416.48      506.01     63.98 o
  -2  17   3      575.76      615.67     85.87 o
  -1  17   3      774.42      823.77     78.16 o
   0  17   3      785.77      779.85     64.85 o
   1  17   3      881.17      863.39     64.50 o
   2  17   3      462.09      507.39     68.94 o
   3  17   3      292.14      409.30     71.98 o
   4  17   3      253.33      341.75     73.60 o
   5  17   3      155.10      228.76     70.77 o
  -6  18   3       81.33       62.90    132.99 o
  -5  18   3       37.91      -55.44     66.84 o
  -4  18   3      173.85      151.32     94.25 o
  -3  18   3       66.68       26.16     71.95 o
  -2  18   3      164.86       97.05     64.93 o
  -1  18   3      167.51      217.35     53.97 o
   0  18   3      150.05      116.29     48.57 o
   1  18   3        0.15       32.19     50.58 o
   2  18   3        0.53       95.48     57.00 o
   3  18   3        0.89      -38.27     56.22 o
   4  18   3       10.39        9.95     63.29 o
  -5  19   3       34.14       54.94     69.05 o
  -4  19   3      226.59      430.81     82.36 o
  -3  19   3      179.45      255.10    184.09 o
  -2  19   3      325.69      348.82    113.99 o
  -1  19   3      438.78      358.48     78.72 o
   0  19   3      239.02      361.15     76.00 o
   1  19   3       73.29      129.16     59.70 o
   2  19   3        9.22       89.05     58.95 o
   3  19   3       10.71       97.29     65.62 o
  -4  20   3       43.88      -32.51     86.99 o
  -3  20   3       27.24      107.68     82.67 o
  -2  20   3        4.09       -1.65     67.90 o
  -1  20   3        3.78      -32.87     76.85 o
   0  20   3       34.07       51.96     51.99 o
   1  20   3       86.26      155.00     70.74 o
   2  20   3       48.75       48.40     60.18 o
  -1  21   3       45.76       47.28     69.36 o
   0  21   3       46.53      154.56     72.93 o
 -11   0   4      234.59      219.74    138.32 o
 -10   0   4      582.28      458.16     98.90 o
  -9   0   4      428.74      471.79     88.49 o
  -8   0   4     1444.54     1322.38    110.81 o
  -7   0   4      252.57      286.97    165.47 o
  -6   0   4     2304.19     2525.23     97.55 o
  -5   0   4     3104.37     2994.23    103.86 o
  -4   0   4    13827.59    11842.57    331.82 o
  -3   0   4     7711.48     9576.24    269.59 o
  -2   0   4    27529.50    30483.70    822.16 o
  -1   0   4    10926.80    13235.04    365.57 o
   0   0   4     9609.16    10090.04    281.04 o
   1   0   4     8040.89     6543.33    189.83 o
   2   0   4     3313.52     2984.87     99.21 o
   3   0   4    12021.04    12056.80    345.18 o
   4   0   4      108.04       89.58     32.47 o
   5   0   4     1447.59     1460.61     80.76 o
   6   0   4     1079.04      992.84     75.33 o
   7   0   4      448.65      362.92    113.10 o
   8   0   4      673.36      673.11    142.39 o
 -11   1   4       24.11       91.38     89.69 o
 -10   1   4       18.11       42.80    103.35 o
  -9   1   4       41.77       -2.87     43.67 o
  -8   1   4      963.76      921.80     68.05 o
  -7   1   4       12.76      -16.01     34.59 o
  -6   1   4     1864.65     1808.66     61.23 o
  -5   1   4       87.87      161.10     21.78 o
  -4   1   4     1157.41     1138.83     36.80 o
  -3   1   4       26.37       84.03     13.46 o
  -2   1   4    27588.61    27545.96    575.43 o
  -1   1   4     4073.59     5050.66    126.60 o
   0   1   4     9178.08     9125.15    179.83 o
   1   1   4       13.72      128.25     39.91 o
   2   1   4      222.67      359.95     25.21 o
   3   1   4      930.42      917.13     38.61 o
   4   1   4      177.74      113.46     23.50 o
   5   1   4       87.26       79.21     27.44 o
   6   1   4      615.98      650.32     71.08 o
   7   1   4       28.21       28.15     56.31 o
   8   1   4       29.34       79.44    109.02 o
   9   1   4        6.95       16.49     79.04 o
 -10   2   4      374.82      408.97     86.46 o
  -9   2   4      740.76      724.35     79.15 o
  -8   2   4     1223.32     1173.15     85.22 o
  -7   2   4     1698.42     1712.74     68.13 o
  -6   2   4      426.70      446.39     39.07 o
  -5   2   4     6049.36     5570.99    120.95 o
  -4   2   4     4736.95     4849.09    104.69 o
  -3   2   4     2798.36     2686.33     62.09 o
  -2   2   4      752.35      709.30     29.37 o
  -1   2   4      481.44      619.07     41.65 o
   0   2   4       52.72      129.09     14.22 o
   1   2   4     6570.01     6029.95    124.11 o
   2   2   4     6951.39     7044.49    146.41 o
   3   2   4     7901.59     7507.19    159.37 o
   4   2   4     5604.26     5173.44    120.25 o
   5   2   4     2589.15     2485.59     75.86 o
   6   2   4     1724.91     1833.93     86.88 o
   7   2   4      965.88     1076.83    179.57 o
   8   2   4      515.70      648.14    134.44 o
   9   2   4      191.15      279.25     93.04 o
 -10   3   4      133.28       81.91     62.08 o
  -9   3   4       17.60      -51.14     51.14 o
  -8   3   4     2050.01     1971.91     94.56 o
  -7   3   4      135.39       85.92     30.59 o
  -6   3   4     5438.30     5252.28    136.52 o
  -5   3   4     3146.98     3317.51     91.34 o
  -4   3   4        0.98       51.59     17.48 o
  -3   3   4    14629.13    14368.11    280.50 o
  -2   3   4       77.15       38.54      9.87 o
  -1   3   4    29530.77    27284.91    566.51 o
   0   3   4      710.05     1050.38     29.50 o
   1   3   4     9372.62     9163.26    223.07 o
   2   3   4    12527.71    12448.76    271.83 o
   3   3   4       43.28       72.40     18.54 o
   4   3   4      670.69      746.14     38.73 o
   5   3   4      137.70      104.20     36.46 o
   6   3   4      690.61      982.43     68.05 o
   7   3   4       31.14       73.94     45.92 o
   8   3   4       75.96       12.11     70.17 o
 -10   4   4       57.43       57.14     64.60 o
  -9   4   4      808.45      809.58     86.59 o
  -8   4   4      326.84      389.52     52.16 o
  -7   4   4      366.46      341.53     40.15 o
  -6   4   4     2109.61     2095.12     72.92 o
  -5   4   4        3.90       39.21     21.17 o
  -4   4   4    14966.00    14006.85    309.88 o
  -3   4   4      343.35      199.60     16.32 o
  -2   4   4      109.17      116.60     12.11 o
  -1   4   4      658.59      665.92     49.29 o
   0   4   4     4982.68     4619.15     96.50 o
   1   4   4      169.23      110.23     11.59 o
   2   4   4    11770.95    10725.17    215.96 o
   3   4   4      238.62      261.47     32.68 o
   4   4   4     5950.38     5890.06    148.55 o
   5   4   4     2122.91     2136.30     77.23 o
   6   4   4     1464.60     1506.05     81.28 o
   7   4   4     1328.53     1335.85     84.02 o
   8   4   4      146.87      295.34     70.29 o
 -10   5   4      188.84      110.97     69.16 o
  -9   5   4      136.77      154.13     62.91 o
  -8   5   4      466.43      444.89     54.61 o
  -7   5   4     2028.37     1885.43     74.05 o
  -6   5   4     3086.06     3220.84    105.35 o
  -5   5   4     8702.83     7942.10    189.18 o
  -4   5   4     4761.45     4583.64    115.38 o
  -3   5   4    28358.51    28503.88    548.32 o
  -2   5   4    40821.76    43793.02    832.56 o
  -1   5   4    25316.05    27978.74    535.57 o
   0   5   4    25163.43    27125.44    519.57 o
   1   5   4    17752.37    18627.80    448.64 o
   2   5   4    14053.08    13923.86    305.68 o
   3   5   4     7320.66     6803.44    146.59 o
   4   5   4     1476.34     1486.77     68.45 o
   5   5   4      769.13      799.58     58.38 o
   6   5   4       82.34       53.06     41.00 o
   7   5   4       32.27       51.72     47.32 o
   8   5   4       32.12        7.11     62.64 o
 -10   6   4        0.01       74.48     67.70 o
  -9   6   4       64.22       40.15     61.75 o
  -8   6   4       56.40       54.08     39.86 o
  -7   6   4      325.12      424.60     41.75 o
  -6   6   4       90.92       74.48     27.29 o
  -5   6   4     1550.35     1339.78     71.72 o
  -4   6   4      260.84      337.04     44.72 o
  -3   6   4     2726.59     2703.14     65.93 o
  -2   6   4      878.01      985.30     47.97 o
  -1   6   4      666.72      640.30     24.65 o
   0   6   4     1425.60     1381.32     38.70 o
   1   6   4     1572.18     1396.46     47.44 o
   2   6   4      403.61      653.79     37.84 o
   3   6   4     1225.74     1110.93     49.57 o
   4   6   4       16.74        5.94     25.35 o
   5   6   4      102.33       48.32     35.57 o
   6   6   4       42.20      -35.93     37.50 o
   7   6   4       46.28       26.67     48.20 o
   8   6   4       18.54       14.62     59.33 o
 -10   7   4      133.48      -37.51     68.02 o
  -9   7   4      838.00      840.30     91.55 o
  -8   7   4      270.78      186.35     58.04 o
  -7   7   4     3850.19     3831.04    192.92 o
  -6   7   4     1483.62     1406.45     60.69 o
  -5   7   4     4506.33     4288.71    115.97 o
  -4   7   4     6593.07     5804.21    126.83 o
  -3   7   4     1751.97     2024.13     54.13 o
  -2   7   4    25464.03    25911.01    500.44 o
  -1   7   4      209.32      130.00     16.38 o
   0   7   4     3144.81     2978.70     69.84 o
   1   7   4     1522.80     1801.58     56.96 o
   2   7   4     1543.16     1501.55     81.67 o
   3   7   4     4224.75     3964.03    108.66 o
   4   7   4     1157.64      886.53     49.43 o
   5   7   4     2114.35     1932.65     88.77 o
   6   7   4      110.40       57.27     41.35 o
   7   7   4      167.71      279.17     72.35 o
   8   7   4       21.70      -18.67     84.95 o
 -10   8   4        2.41       28.69     85.12 o
  -9   8   4      106.73      142.53     64.67 o
  -8   8   4       99.16       73.70     44.44 o
  -7   8   4       28.01       73.05     39.42 o
  -6   8   4      228.86      272.88     53.94 o
  -5   8   4     1128.06     1143.01     52.54 o
  -4   8   4      190.85      183.49     26.46 o
  -3   8   4     1438.59     1331.67     43.34 o
  -2   8   4      101.84       87.70     16.88 o
  -1   8   4      349.25      463.25     24.61 o
   0   8   4       65.08      125.18     18.15 o
   1   8   4      174.56      156.17     37.18 o
   2   8   4      588.63      696.17     49.19 o
   3   8   4       86.24      139.65     32.05 o
   4   8   4      534.11      544.70     50.15 o
   5   8   4      108.63      146.80     42.20 o
   6   8   4        0.55       64.82     44.23 o
   7   8   4      283.98      265.12     58.87 o
   8   8   4       45.55       -7.03     53.48 o
 -10   9   4       12.29      -18.48     68.44 o
  -9   9   4      297.99      307.84     78.47 o
  -8   9   4      254.25      199.24     52.27 o
  -7   9   4     1288.70     1204.88     76.02 o
  -6   9   4     1998.83     1784.99     85.70 o
  -5   9   4     1932.53     1939.47     75.98 o
  -4   9   4     7352.31     7041.52    188.96 o
  -3   9   4     1469.69     1670.31     58.10 o
  -2   9   4    13015.60    12828.24    257.78 o
  -1   9   4     6067.94     5918.96    128.75 o
   0   9   4     2689.52     2218.78     59.41 o
   1   9   4     4131.90     4250.06    110.16 o
   2   9   4     4879.38     4505.44    118.69 o
   3   9   4     2459.45     2531.78     82.97 o
   4   9   4     1968.94     1845.46    115.63 o
   5   9   4      966.43      893.57     75.68 o
   6   9   4       18.54       99.48     47.54 o
   7   9   4       32.70      -41.47     49.93 o
   8   9   4        2.47       49.42     57.64 o
  -9  10   4      264.35      259.15     61.52 o
  -8  10   4      124.55      139.74     49.86 o
  -7  10   4       16.91      -14.51     39.54 o
  -6  10   4      160.54      159.28     42.36 o
  -5  10   4      861.93      832.67     63.99 o
  -4  10   4      132.66      149.10     32.25 o
  -3  10   4      650.41      699.11     42.94 o
  -2  10   4      141.44      151.46     21.59 o
  -1  10   4       30.65        9.96     17.18 o
   0  10   4     1149.82     1194.03     52.10 o
   1  10   4      278.35      304.65     32.69 o
   2  10   4      166.50      242.66     42.83 o
   3  10   4       66.67       72.77     29.25 o
   4  10   4        0.61       -8.17     35.36 o
   5  10   4       43.08       68.59     44.06 o
   6  10   4      238.22      183.96     53.15 o
   7  10   4      535.50      620.74     75.75 o
  -9  11   4        6.03       11.50     54.50 o
  -8  11   4      156.88      227.02     56.16 o
  -7  11   4       26.37       88.91     45.76 o
  -6  11   4     1023.20     1193.76     77.59 o
  -5  11   4      867.01      851.68     99.95 o
  -4  11   4     2797.59     2658.04     84.90 o
  -3  11   4     7757.47     7859.57    170.07 o
  -2  11   4     5502.95     5147.86    118.08 o
  -1  11   4    14983.22    14666.77    295.14 o
   0  11   4     6633.20     6095.94    135.49 o
   1  11   4     8480.15     8000.92    189.98 o
   2  11   4     4021.77     3865.10    109.18 o
   3  11   4      759.00      737.79     48.54 o
   4  11   4     1023.58     1278.26     76.41 o
   5  11   4       10.99       22.43     44.56 o
   6  11   4        5.06       95.19     54.06 o
   7  11   4       22.28       48.84     54.89 o
  -9  12   4      140.74       59.00     82.32 o
  -8  12   4      556.58      786.36     85.49 o
  -7  12   4      150.91      108.91     47.19 o
  -6  12   4     1172.12     1190.35     79.08 o
  -5  12   4     1639.10     1495.52     79.62 o
  -4  12   4      948.12     1008.83     64.03 o
  -3  12   4      594.84      633.35     37.11 o
  -2  12   4        0.93        7.70     21.22 o
  -1  12   4       11.59       55.67     22.38 o
   0  12   4     1226.94     1159.97     79.38 o
   1  12   4     1861.50     1954.51    125.45 o
   2  12   4     2972.26     2896.73     90.86 o
   3  12   4     2059.52     2055.85     90.96 o
   4  12   4     2142.52     2168.26    100.08 o
   5  12   4      850.79      873.39     76.00 o
   6  12   4     1130.65     1265.91     91.99 o
   7  12   4      404.54      472.45     84.57 o
  -8  13   4      140.90      176.79     60.30 o
  -7  13   4        8.80       34.64     50.03 o
  -6  13   4      200.03      299.61     55.18 o
  -5  13   4      248.60      371.03     59.79 o
  -4  13   4       16.46      -15.98     32.27 o
  -3  13   4      331.58      378.08     36.73 o
  -2  13   4      206.93      273.09     29.69 o
  -1  13   4        8.11       -1.20     21.60 o
   0  13   4      122.79      206.89     34.24 o
   1  13   4        7.18      -25.57     25.57 o
   2  13   4        0.54      -26.88     26.88 o
   3  13   4        5.06       20.23     36.94 o
   4  13   4       62.54      210.21     53.36 o
   5  13   4        1.47        6.27     54.46 o
   6  13   4        3.01       -9.63     62.09 o
  -8  14   4      268.08      247.63     75.40 o
  -7  14   4      167.23      106.23     53.31 o
  -6  14   4       47.18        5.18     46.70 o
  -5  14   4      625.46      632.29     69.32 o
  -4  14   4        1.63       56.29     42.88 o
  -3  14   4        1.60       67.27     34.30 o
  -2  14   4       76.10       92.73     27.29 o
  -1  14   4       24.14       16.06     26.35 o
   0  14   4       95.23      148.37     30.29 o
   1  14   4      610.90      724.58     47.87 o
   2  14   4      131.82      114.31     40.16 o
   3  14   4      422.23      528.44     86.64 o
   4  14   4      448.03      606.90    106.59 o
   5  14   4      462.29      539.52     76.71 o
   6  14   4      520.04      563.27     92.33 o
  -8  15   4        0.69      -12.58     56.90 o
  -7  15   4        0.52       97.27     55.67 o
  -6  15   4       72.55       -1.92     51.42 o
  -5  15   4        6.62      -30.42     44.10 o
  -4  15   4       28.58       28.89     40.35 o
  -3  15   4        7.82      -20.40     34.18 o
  -2  15   4        2.85       13.33     26.94 o
  -1  15   4      146.48       62.41     35.21 o
   0  15   4      100.03       74.82     35.41 o
   1  15   4      236.49      195.97     47.93 o
   2  15   4       96.52      122.57     57.14 o
   3  15   4       24.80       50.94     53.95 o
   4  15   4      105.77      146.27     61.77 o
   5  15   4        8.21       18.18     62.56 o
   6  15   4       34.96      137.90     74.57 o
  -7  16   4      119.82      167.18     72.17 o
  -6  16   4        0.19       81.42     64.36 o
  -5  16   4       38.03       -4.66     85.52 o
  -4  16   4       10.03      -17.67     48.57 o
  -3  16   4       39.46       57.41     67.44 o
  -2  16   4       20.44      -16.66     52.50 o
  -1  16   4       79.08       18.25     34.33 o
   0  16   4      138.48      110.28     57.78 o
   1  16   4      575.86      593.44     56.77 o
   2  16   4      169.83      198.10     56.97 o
   3  16   4      222.08      270.75     65.75 o
   4  16   4      143.04      253.11     89.19 o
   5  16   4      299.93      345.38     76.36 o
  -6  17   4      269.26      326.50    112.68 o
  -5  17   4      150.15       49.75     66.52 o
  -4  17   4       99.80       -0.97     64.22 o
  -3  17   4       93.35       98.58     65.11 o
  -2  17   4        3.42      -12.90     61.76 o
  -1  17   4       42.70       45.97     40.04 o
   0  17   4        5.28       35.80     37.70 o
   1  17   4       28.52       77.68     41.87 o
   2  17   4       20.22      -50.44     50.44 o
   3  17   4       62.86        2.98     58.83 o
   4  17   4       81.42      105.16     88.49 o
  -6  18   4       78.82      162.91     73.22 o
  -5  18   4      109.99       32.51     73.12 o
  -4  18   4      181.43      242.39     72.87 o
  -3  18   4       31.00       11.57     68.74 o
  -2  18   4       41.63      104.64     67.60 o
  -1  18   4        7.17       -2.13     67.81 o
   0  18   4      244.95      404.22     53.21 o
   1  18   4      289.13      310.83     95.50 o
   2  18   4      468.15      461.54     72.15 o
   3  18   4      209.13      350.59     71.43 o
   4  18   4      150.33      157.78     72.58 o
  -5  19   4      388.34      496.66    141.97 o
  -4  19   4      381.03      430.68    102.95 o
  -3  19   4      640.74      567.66    134.15 o
  -2  19   4      540.07      636.64     96.59 o
  -1  19   4      598.55      384.69     82.88 o
   0  19   4      670.28      470.01     67.39 o
   1  19   4      544.82      578.06     75.85 o
   2  19   4      319.05      257.09     68.40 o
   3  19   4      162.84       87.33     66.14 o
  -4  20   4       13.60       25.39    131.76 o
  -3  20   4        0.57       -9.11     80.97 o
  -2  20   4        0.36       27.11     97.01 o
  -1  20   4        2.17      -59.30     59.30 o
   0  20   4       25.66       73.01     55.57 o
   1  20   4       14.54      -39.53     54.98 o
   2  20   4       11.64       28.51     59.64 o
  -1  21   4      297.68      371.61     82.82 o
 -11   1   5      363.87      426.36     85.75 o
 -10   1   5      223.10      186.06     59.03 o
  -9   1   5     1640.67     1731.94     95.43 o
  -8   1   5     2092.40     1926.28    106.13 o
  -7   1   5     6053.77     5529.85    168.56 o
  -6   1   5    14562.91    13928.52    336.79 o
  -5   1   5     3051.56     3174.55     77.10 o
  -4   1   5    44956.56    44309.57    844.25 o
  -3   1   5     8588.93    10652.68    211.65 o
  -2   1   5    35239.95    37783.46    718.78 o
  -1   1   5    20213.73    22444.91    430.51 o
   1   1   5    24262.53    24531.44    473.16 o
   2   1   5       19.01       36.39     19.81 o
   3   1   5      574.64      634.74     32.23 o
   4   1   5       69.33       92.18     34.36 o
   5   1   5       29.73       76.65     28.41 o
   6   1   5       88.94      114.65     38.45 o
   7   1   5      262.61      428.09     80.90 o
   8   1   5       46.68      100.39    106.74 o
 -11   2   5       78.71       -3.83     68.60 o
 -10   2   5       43.98      128.75     66.42 o
  -9   2   5        1.16       26.78     45.97 o
  -8   2   5      617.02      653.67     70.00 o
  -7   2   5      116.37       87.03     33.27 o
  -6   2   5     3035.08     2670.42     97.03 o
  -5   2   5     1436.19     1518.48     47.02 o
  -4   2   5      261.50      268.02     18.90 o
  -3   2   5     1556.40     1305.90     37.49 o
  -2   2   5    22175.93    21107.02    406.50 o
   0   2   5    41842.09    41256.30    784.45 o
   1   2   5     2399.09     2662.94     62.90 o
   2   2   5     3944.94     3721.84     85.88 o
   3   2   5     7455.01     7370.20    158.37 o
   4   2   5      892.56      978.02     44.16 o
   5   2   5     3963.08     4255.15    122.07 o
   6   2   5       70.89       74.93     37.81 o
   7   2   5      186.35      325.29    107.63 o
   8   2   5        5.96      -40.73     69.85 o
 -11   3   5      174.49      167.39     99.59 o
 -10   3   5      570.25      481.59     81.64 o
  -9   3   5      305.62      162.60     80.61 o
  -8   3   5     1456.74     1268.54    156.98 o
  -7   3   5     1217.85     1218.00     57.90 o
  -6   3   5     1178.33     1271.34     55.27 o
  -5   3   5      955.82      880.14     41.55 o
  -4   3   5       55.85      104.65     17.10 o
  -3   3   5     4965.45     4840.20    103.50 o
  -2   3   5      759.24      731.35     25.42 o
  -1   3   5      627.68      566.20     30.40 o
   0   3   5    11517.93    13042.12    255.83 o
   1   3   5     3349.94     3698.76     82.22 o
   2   3   5     8388.20     7520.05    157.41 o
   3   3   5     4280.84     4504.77    104.79 o
   4   3   5     2383.20     2235.41     68.07 o
   5   3   5      637.16      727.30     50.67 o
   6   3   5        5.24        0.24     46.39 o
   7   3   5        5.92      -16.50     46.48 o
   8   3   5       83.02       47.03     74.45 o
 -10   4   5       76.55      114.12     79.45 o
  -9   4   5        4.98       -1.77     54.19 o
  -8   4   5       32.97      -14.90     38.00 o
  -7   4   5      344.22      442.21     66.77 o
  -6   4   5       50.74       41.91     26.33 o
  -5   4   5     1803.28     2016.77     66.22 o
  -4   4   5     1316.92     1448.65     50.54 o
  -3   4   5     1165.89     1132.42     35.94 o
  -2   4   5     2671.19     2423.27     57.24 o
  -1   4   5     2257.08     1944.03     53.36 o
   0   4   5       27.63       40.86     14.09 o
   1   4   5      234.98      359.90     26.35 o
   2   4   5      773.47      821.32     46.49 o
   3   4   5     1846.01     1707.12     53.41 o
   4   4   5     2581.60     2206.57     76.37 o
   5   4   5     2092.15     1846.73     73.67 o
   6   4   5     1016.75      930.67     68.81 o
   7   4   5      834.42      748.69    128.67 o
   8   4   5      164.64       85.30     79.87 o
 -10   5   5      242.70      334.19     75.65 o
  -9   5   5       33.75       43.77     57.20 o
  -8   5   5      481.46      643.42     51.25 o
  -7   5   5     1103.59     1109.98     56.93 o
  -6   5   5      727.94      824.02     46.86 o
  -5   5   5    13029.07    12612.63    285.42 o
  -4   5   5      121.78      153.21     22.22 o
  -3   5   5    25962.92    25062.43    484.34 o
  -2   5   5     3208.06     3220.06     73.51 o
  -1   5   5      420.11      408.09     18.88 o
   0   5   5     8847.16     7952.66    161.33 o
   1   5   5     3463.61     3289.16     76.29 o
   2   5   5      671.04      621.58     40.34 o
   3   5   5       71.29       34.12     23.89 o
   4   5   5       26.81       71.51     31.07 o
   5   5   5      511.43      475.80     53.74 o
   6   5   5      126.31      147.20     46.17 o
   7   5   5        2.92       21.22     53.24 o
   8   5   5       28.26       21.69     60.75 o
 -10   6   5      155.26      195.05     71.73 o
  -9   6   5      140.92      114.80     90.87 o
  -8   6   5       96.28       66.89     40.46 o
  -7   6   5      947.54      886.74     67.48 o
  -6   6   5     1394.07     1325.96     87.58 o
  -5   6   5      311.67      401.86     33.45 o
  -4   6   5     2649.86     2756.62     68.76 o
  -3   6   5     2700.59     2634.38     65.43 o
  -2   6   5       67.92       26.66     12.41 o
  -1   6   5    18715.66    19149.94    372.00 o
   0   6   5     2230.44     2523.91     60.53 o
   1   6   5     3879.80     3510.16     92.53 o
   2   6   5     4088.35     3632.29     98.95 o
   3   6   5     4726.63     4272.25    115.17 o
   4   6   5     4350.08     4284.27    118.92 o
   5   6   5      589.89      612.14     55.34 o
   6   6   5     1413.01     1286.83     80.80 o
   7   6   5      600.47      672.69     71.20 o
   8   6   5      268.24      262.33     72.85 o
 -10   7   5        0.10      -60.84     60.84 o
  -9   7   5        0.43      -18.84     59.79 o
  -8   7   5        1.38      -42.01     42.01 o
  -7   7   5      283.06      271.46     43.38 o
  -6   7   5       89.09      109.89     29.29 o
  -5   7   5     3114.49     2809.84     85.26 o
  -4   7   5      915.34      837.03     42.58 o
  -3   7   5     3175.68     3395.34     80.68 o
  -2   7   5     5784.34     6254.58    132.84 o
  -1   7   5      393.55      516.29     24.30 o
   0   7   5      236.33      186.52     16.55 o
   1   7   5      639.05      828.39     39.22 o
   2   7   5      349.77      368.77     33.06 o
   3   7   5      314.50      336.51     35.02 o
   4   7   5       99.34       78.10     33.35 o
   5   7   5      178.66      156.68     43.34 o
   6   7   5        2.02      -11.08     57.93 o
   7   7   5       12.92       87.82     52.83 o
   8   7   5        4.04      -14.57     54.88 o
 -10   8   5      104.17       17.09     64.71 o
  -9   8   5      364.76      358.58     72.90 o
  -8   8   5      133.46      126.32     46.31 o
  -7   8   5     1357.14     1352.56     76.81 o
  -6   8   5       41.61       61.51     28.66 o
  -5   8   5      293.84      266.44     32.20 o
  -4   8   5     1763.67     1749.36     92.25 o
  -3   8   5     5236.93     4978.46    111.28 o
  -2   8   5     1748.00     1689.63     49.66 o
  -1   8   5    35700.13    35781.56    687.06 o
   0   8   5    14084.65    14563.16    288.83 o
   1   8   5    13667.00    13185.43    292.89 o
   2   8   5    11302.48    10613.76    244.44 o
   3   8   5     7334.46     7095.46    175.62 o
   4   8   5     3825.31     3788.56    173.95 o
   5   8   5     1191.71     1348.11     80.34 o
   6   8   5     1406.89     1508.23    142.26 o
   7   8   5      403.35      476.34     69.31 o
 -10   9   5       96.72      135.77     75.64 o
  -9   9   5       49.99       16.34     50.53 o
  -8   9   5      610.46      650.02     66.13 o
  -7   9   5      704.76      712.27     61.42 o
  -6   9   5      827.76      880.31     67.45 o
  -5   9   5     5199.86     4675.49    153.39 o
  -4   9   5     1411.78     1321.00     55.13 o
  -3   9   5    10794.06    10677.41    220.05 o
  -2   9   5      662.18      782.99     44.94 o
  -1   9   5     1169.95     1259.38     50.79 o
   0   9   5     3232.66     3024.58     74.46 o
   1   9   5        8.92       24.47     21.72 o
   2   9   5      463.98      439.62     36.91 o
   3   9   5      640.92      658.81     56.83 o
   4   9   5       52.96       46.50     35.13 o
   5   9   5      161.98      122.05     45.68 o
   6   9   5       15.07       12.16     51.38 o
   7   9   5        1.06       57.40     51.11 o
  -9  10   5       55.97       84.28     53.27 o
  -8  10   5        8.20       74.44     46.80 o
  -7  10   5        4.71      100.42     43.93 o
  -6  10   5      137.18      135.55     43.63 o
  -5  10   5      241.76      265.21     34.50 o
  -4  10   5       17.74       15.38     24.31 o
  -3  10   5        1.34       30.46     20.10 o
  -2  10   5        3.13       25.95     18.85 o
  -1  10   5      540.58      470.30     46.08 o
   0  10   5     1080.50     1071.89     45.60 o
   1  10   5       83.43       96.12     24.73 o
   2  10   5      517.68      529.52     39.99 o
   3  10   5     1010.02     1077.26     74.05 o
   4  10   5      753.37      746.72     62.54 o
   5  10   5     1040.89      984.91     73.61 o
   6  10   5      744.26      980.79     80.35 o
   7  10   5      258.43      318.14     72.58 o
  -9  11   5      141.63       66.27     58.76 o
  -8  11   5      728.78      618.86     68.57 o
  -7  11   5     1143.82     1190.36     79.60 o
  -6  11   5      330.19      269.58     70.45 o
  -5  11   5     1937.86     1841.69    105.62 o
  -4  11   5      518.14      548.17     40.33 o
  -3  11   5     2546.66     2523.95     99.77 o
  -2  11   5      700.91      707.62     36.16 o
  -1  11   5      277.19      266.09     26.30 o
   0  11   5     3043.16     3114.26    112.84 o
   1  11   5      818.86      725.44     42.74 o
   2  11   5      458.39      465.40     39.64 o
   3  11   5        1.00       -6.76     30.22 o
   4  11   5       61.97       84.75     42.55 o
   5  11   5       42.81       42.43     48.24 o
   6  11   5       65.58       59.25     64.92 o
   7  11   5        0.39        0.72     61.95 o
  -9  12   5        2.77      109.64     56.41 o
  -8  12   5      105.77      111.40     55.28 o
  -7  12   5       15.87      -17.79     43.97 o
  -6  12   5      119.08      222.71     54.29 o
  -5  12   5      130.08      165.54     80.32 o
  -4  12   5       53.56       39.59     28.76 o
  -3  12   5       13.74      -16.75     22.77 o
  -2  12   5     1508.91     1663.72     56.78 o
  -1  12   5      221.47      233.46     27.20 o
   0  12   5     2692.77     2628.24    129.59 o
   1  12   5      255.42      287.68     33.64 o
   2  12   5        8.45       21.54     28.83 o
   3  12   5      414.40      489.57     62.71 o
   4  12   5      243.99      328.89     61.61 o
   5  12   5      371.57      377.37     71.63 o
   6  12   5       78.34      170.74     89.53 o
  -8  13   5      378.71      399.00     65.72 o
  -7  13   5     1413.41     1535.54     99.63 o
  -6  13   5      879.39      885.68    104.10 o
  -5  13   5      890.09      931.08     66.43 o
  -4  13   5     1133.61     1290.67     75.82 o
  -3  13   5      447.84      424.00     60.53 o
  -2  13   5     1503.84     1478.09     55.30 o
  -1  13   5      758.39      711.28     51.29 o
   0  13   5      812.38      855.35     60.51 o
   1  13   5      456.91      577.22     61.55 o
   2  13   5       19.50       -3.59     34.42 o
   3  13   5      400.37      333.04     66.63 o
   4  13   5      120.53      133.11     69.66 o
   5  13   5       97.50       71.43     58.83 o
   6  13   5       59.80       83.55     67.37 o
  -8  14   5       73.71       68.77     56.76 o
  -7  14   5       42.62       53.27     53.67 o
  -6  14   5       72.46      128.85     50.70 o
  -5  14   5       94.66       67.74     42.42 o
  -4  14   5       19.47       35.45     37.34 o
  -3  14   5        9.25       -9.71     33.95 o
  -2  14   5      603.76      663.20     51.47 o
  -1  14   5      253.83      415.35     45.19 o
   0  14   5      917.66      789.63     56.14 o
   1  14   5      856.00      961.83     63.10 o
   2  14   5      425.80      565.37     53.97 o
   3  14   5      222.12      325.28     61.24 o
   4  14   5       83.05       83.08     57.73 o
   5  14   5       15.63       -2.22     57.09 o
   6  14   5        0.23      -10.64     63.12 o
  -8  15   5      242.71      344.73     81.70 o
  -7  15   5      652.62      766.46     95.43 o
  -6  15   5     1344.05     1788.28    125.61 o
  -5  15   5     1276.03     1219.68    100.53 o
  -4  15   5     3903.29     3956.80    165.25 o
  -3  15   5     2643.32     2610.81    185.12 o
  -2  15   5     3338.21     3144.78    140.28 o
  -1  15   5     2772.71     2723.61    102.13 o
   0  15   5     1113.57      935.49     82.75 o
   1  15   5      389.64      403.77     50.98 o
   2  15   5        4.14      -38.66     46.02 o
   3  15   5       34.93        2.57     51.46 o
   4  15   5        2.61       -0.35     56.99 o
   5  15   5        4.70      -40.17     57.11 o
  -7  16   5        3.24      107.18     77.55 o
  -6  16   5       12.02       12.69     82.21 o
  -5  16   5       36.06       78.89     75.15 o
  -4  16   5       12.38        7.62     53.16 o
  -3  16   5      165.33       75.17     63.24 o
  -2  16   5      811.01      745.94     69.48 o
  -1  16   5      495.86      382.92     48.67 o
   0  16   5     1012.28      941.61     64.67 o
   1  16   5      465.97      459.74     54.73 o
   2  16   5      154.28      114.56     54.34 o
   3  16   5      138.48       97.54     57.84 o
   4  16   5       22.05       64.43     60.93 o
   5  16   5       23.24      -58.78     58.78 o
  -6  17   5      339.44      443.45     84.91 o
  -5  17   5      286.20      342.58    122.38 o
  -4  17   5      522.91      451.43     72.44 o
  -3  17   5      564.78      482.99     91.05 o
  -2  17   5      339.66      263.82     71.02 o
  -1  17   5      506.94      450.96     53.01 o
   0  17   5      341.38      390.84     71.10 o
   1  17   5      300.76      275.96     50.78 o
   2  17   5      179.15      136.56     60.63 o
   3  17   5       87.39      126.04     68.32 o
   4  17   5       44.27       -5.74     62.47 o
  -6  18   5        7.25      -25.94     67.62 o
  -5  18   5        4.86       40.40     68.57 o
  -4  18   5       53.67       -0.20     74.80 o
  -3  18   5       34.39       77.80     88.82 o
  -2  18   5      299.66      436.56     84.20 o
  -1  18   5      175.27      128.98     55.13 o
   0  18   5      329.89      311.51     61.04 o
   1  18   5      267.01      210.64     59.57 o
   2  18   5      211.95      162.52     61.37 o
   3  18   5      142.38      110.42     66.17 o
  -5  19   5       66.54       -6.32     85.58 o
  -4  19   5        2.93      -39.02    102.57 o
  -3  19   5       45.01       44.03     70.67 o
  -2  19   5       44.61       68.18     84.60 o
  -1  19   5      103.79      130.80     67.87 o
   0  19   5      107.29       88.42     48.82 o
   1  19   5       81.12       98.19     58.80 o
   2  19   5       68.08       80.06     65.05 o
  -3  20   5        5.34      -29.26     68.79 o
  -2  20   5        3.12       87.19     86.24 o
  -1  20   5       38.50       69.76     70.58 o
   0  20   5       34.11       50.29     56.91 o
   1  20   5       63.77       39.08     60.22 o
 -11   0   6      105.68      104.47    163.79 o
 -10   0   6        1.38      -66.36     66.36 o
  -9   0   6       35.70        1.16     59.27 o
  -8   0   6      500.97      598.32     83.22 o
  -7   0   6      132.39       96.16     54.62 o
  -6   0   6       48.77       58.29     28.85 o
  -5   0   6     4501.02     4461.38    142.79 o
  -4   0   6     1072.54      743.65     42.96 o
  -3   0   6    38223.83    39260.54   1058.48 o
  -2   0   6      334.26      535.56     73.67 o
  -1   0   6     3457.45     3838.44    117.72 o
   0   0   6     9295.03     9626.73    273.23 o
   1   0   6     3668.74     4392.97    137.84 o
   2   0   6    21640.04    19607.36    546.37 o
   3   0   6      808.12      645.79     64.86 o
   4   0   6     9043.57     8799.20    347.10 o
   5   0   6     5898.95     5725.11    196.50 o
   6   0   6     1657.19     1669.49    128.39 o
   7   0   6      512.63      622.37    133.25 o
   8   0   6      101.44      -20.06     96.91 o
 -11   1   6        4.00       -8.43     67.95 o
 -10   1   6        3.91      -15.88     52.16 o
  -9   1   6       30.23       14.79     46.18 o
  -8   1   6       51.89       -7.34     36.39 o
  -7   1   6      398.23      402.50     51.63 o
  -6   1   6      631.58      608.79     32.75 o
  -5   1   6     1850.51     1794.22     52.81 o
  -4   1   6       40.89      105.50     16.28 o
  -3   1   6       69.75      103.91     18.87 o
  -2   1   6    19835.79    19839.09    383.34 o
  -1   1   6      357.90      208.33     20.24 o
   0   1   6    16838.21    16462.72    322.09 o
   1   1   6     7159.46     7648.96    159.06 o
   2   1   6     1934.27     2093.42     58.78 o
   3   1   6     2014.88     1959.98     60.04 o
   4   1   6        1.74       -7.09     23.81 o
   5   1   6      115.47      256.74     39.22 o
   6   1   6       34.96      -40.44     40.44 o
   7   1   6       20.86      -15.24     64.51 o
   8   1   6       11.02      -54.51     97.90 o
 -11   2   6       61.82       74.09     66.01 o
 -10   2   6        6.13       -8.00     49.79 o
  -9   2   6        0.76       36.32     43.54 o
  -8   2   6      125.99      116.51     41.29 o
  -7   2   6      825.53      805.84     48.19 o
  -6   2   6     1651.06     1757.50     86.73 o
  -5   2   6     8201.71     8410.99    175.20 o
  -4   2   6     9790.16    11176.08    224.92 o
  -3   2   6    24458.06    27281.17    524.76 o
  -2   2   6    20883.18    22071.98    425.50 o
  -1   2   6    23843.94    25729.03    538.93 o
   0   2   6    21429.99    22203.24    429.44 o
   1   2   6    15220.60    14850.20    293.96 o
   2   2   6     9307.52     8847.69    184.33 o
   3   2   6     1377.92     1260.12     47.11 o
   4   2   6     3707.38     3610.33     94.72 o
   5   2   6     1862.30     1823.35     76.55 o
   6   2   6      656.36      515.32     56.65 o
   7   2   6      139.72      206.73    104.36 o
   8   2   6       50.13       -2.60     71.23 o
 -11   3   6       96.41      114.14     71.49 o
 -10   3   6      304.62      241.42     67.46 o
  -9   3   6      626.75      599.44     64.41 o
  -8   3   6      235.48      172.91     52.22 o
  -7   3   6     4810.42     4624.59    126.88 o
  -6   3   6      463.69      533.95     38.57 o
  -5   3   6     7954.62     7878.73    165.43 o
  -4   3   6      138.06      167.06     18.04 o
  -3   3   6      855.06     1007.51     34.01 o
  -2   3   6    20965.18    20595.50    398.69 o
  -1   3   6     3421.16     3205.65     80.43 o
   0   3   6     6457.71     5993.21    125.36 o
   1   3   6     1267.91     1050.84     35.18 o
   2   3   6        6.92       49.36     16.56 o
   3   3   6      158.54      142.72     22.93 o
   4   3   6     1477.62     1495.83     64.24 o
   5   3   6       27.16       28.33     31.70 o
   6   3   6      460.18      508.55     75.21 o
   7   3   6      140.22      111.90     60.64 o
   8   3   6       66.78       75.17     75.51 o
 -11   4   6        1.89      -33.88    106.29 o
 -10   4   6       19.57      -23.88     58.52 o
  -9   4   6       52.66       -0.91     51.74 o
  -8   4   6       65.93       50.35     39.68 o
  -7   4   6      603.04      633.34     52.82 o
  -6   4   6     1358.00     1267.24     83.21 o
  -5   4   6      655.27      769.33     44.07 o
  -4   4   6    20278.93    19280.60    377.15 o
  -3   4   6     1672.31     1972.40     52.02 o
  -2   4   6    25508.09    23693.75    498.29 o
  -1   4   6    11222.81    12175.69    263.30 o
   0   4   6     7600.76     8218.85    167.49 o
   1   4   6    15128.20    14991.19    296.63 o
   2   4   6      187.55      228.07     35.89 o
   3   4   6     4472.67     4182.12    128.07 o
   4   4   6      352.17      390.86     44.09 o
   5   4   6      574.45      702.25     50.66 o
   6   4   6      464.71      478.95     58.42 o
   7   4   6       52.49       45.34     51.31 o
   8   4   6       52.89       98.10     86.38 o
 -10   5   6      815.86      899.09    168.20 o
  -9   5   6     1641.54     1612.81    110.98 o
  -8   5   6     2389.54     2191.75     95.06 o
  -7   5   6     5562.72     5284.84    194.74 o
  -6   5   6    11383.19    10533.06    270.89 o
  -5   5   6     9069.89     9460.50    220.95 o
  -4   5   6     7692.90     7314.61    153.92 o
  -3   5   6      685.69      794.94     30.43 o
  -2   5   6      408.54      414.78     20.06 o
  -1   5   6        4.71       43.61     15.27 o
   0   5   6     5420.30     5444.19    129.10 o
   1   5   6    10015.16    10803.36    218.85 o
   2   5   6     2180.70     2160.32     90.29 o
   3   5   6      731.61      670.22     42.82 o
   4   5   6      476.25      562.48     44.57 o
   5   5   6      541.16      675.94     71.89 o
   6   5   6      266.49      329.60     53.49 o
   7   5   6      274.70      322.91     61.21 o
   8   5   6      110.46      182.87     87.33 o
 -10   6   6        0.21      -65.05     65.05 o
  -9   6   6       93.04       23.76     57.66 o
  -8   6   6        9.49       51.91     32.84 o
  -7   6   6       40.64       42.88     34.56 o
  -6   6   6       91.63      126.49     28.89 o
  -5   6   6     2270.90     2252.18     85.73 o
  -4   6   6       37.36       67.61     16.94 o
  -3   6   6    10428.29    10235.67    208.22 o
  -2   6   6      714.19      901.51     32.63 o
  -1   6   6     1295.31     1502.54     42.29 o
   0   6   6      402.92      388.89     40.54 o
   1   6   6     2366.00     2663.88     67.20 o
   2   6   6       87.74      138.12     26.33 o
   3   6   6     2714.15     2773.53     87.09 o
   4   6   6      231.22      215.43     34.92 o
   5   6   6      928.73      998.65     69.35 o
   6   6   6      213.14      234.58     50.92 o
   7   6   6       36.61       76.18     54.73 o
 -10   7   6      577.22      443.35    131.90 o
  -9   7   6      907.99      821.59     89.25 o
  -8   7   6     1419.14     1468.35     82.27 o
  -7   7   6      380.64      385.32     45.73 o
  -6   7   6     5221.98     5379.95    189.98 o
  -5   7   6      730.28      804.75     43.94 o
  -4   7   6     4107.91     3990.82     94.09 o
  -3   7   6     6643.26     6115.11    132.44 o
  -2   7   6     1088.10     1332.68     44.55 o
  -1   7   6    22558.53    22044.38    428.25 o
   0   7   6      178.29      290.90     22.77 o
   1   7   6     3607.79     3151.79     88.35 o
   2   7   6      673.03      854.04     46.31 o
   3   7   6       93.18      101.66     29.89 o
   4   7   6      119.24      102.42     44.43 o
   5   7   6      568.40      584.03     59.44 o
   6   7   6      129.16       89.49     61.97 o
   7   7   6      355.41      373.10     66.41 o
 -10   8   6        7.75      -26.19     80.95 o
  -9   8   6        1.67      -37.61     55.12 o
  -8   8   6      234.87      142.08     48.71 o
  -7   8   6      240.76      246.50     51.89 o
  -6   8   6       22.74       62.35     29.05 o
  -5   8   6       58.30       92.10     26.98 o
  -4   8   6        6.72        8.84     18.24 o
  -3   8   6      294.50      225.92     22.13 o
  -2   8   6      365.44      402.74     24.38 o
  -1   8   6      334.06      297.70     24.52 o
   0   8   6        3.93       23.43     14.04 o
   1   8   6     1657.16     1679.49     59.78 o
   2   8   6      273.62      291.96     34.11 o
   3   8   6      949.62      796.26     49.20 o
   4   8   6       29.29      -25.43     35.44 o
   5   8   6       13.19      -19.96     40.76 o
   6   8   6      150.14       66.18     50.26 o
   7   8   6       19.40      106.33     57.33 o
 -10   9   6      455.39      654.03     91.10 o
  -9   9   6      386.65      379.50     62.07 o
  -8   9   6      895.72      925.61     72.38 o
  -7   9   6      519.05      611.16     67.79 o
  -6   9   6     3836.64     3836.92    112.59 o
  -5   9   6     1585.67     1440.09     60.66 o
  -4   9   6      715.00      764.87     42.61 o
  -3   9   6     2082.45     1944.29     57.94 o
  -2   9   6      580.02      643.66     31.14 o
  -1   9   6     4280.96     4486.37    102.58 o
   0   9   6       20.76       37.43     20.38 o
   1   9   6       87.69       98.64     24.66 o
   2   9   6       42.19       42.39     27.41 o
   3   9   6        0.05       -5.45     29.22 o
   4   9   6      116.23      108.02     46.90 o
   5   9   6      295.41      349.72     56.13 o
   6   9   6      145.56      191.64     63.61 o
   7   9   6       80.27      191.61     66.78 o
 -10  10   6        5.79       44.24     68.78 o
  -9  10   6       12.07        4.04     51.32 o
  -8  10   6        4.87        2.77     45.00 o
  -7  10   6      111.83      155.56     52.77 o
  -6  10   6      474.31      550.38     53.86 o
  -5  10   6       24.92       23.75     27.77 o
  -4  10   6     2201.48     2320.56     77.66 o
  -3  10   6      291.63      315.83     34.24 o
  -2  10   6     1877.76     1770.45     55.25 o
  -1  10   6      152.66      187.25     22.54 o
   0  10   6       26.98       79.07     22.96 o
   1  10   6     2903.16     3041.01     90.10 o
   2  10   6      295.03      288.38     35.13 o
   3  10   6     1053.88      994.51     56.41 o
   4  10   6      202.16      152.14     50.09 o
   5  10   6      487.53      386.75     66.95 o
   6  10   6      270.17      137.14     98.43 o
   7  10   6       73.50       96.59     63.82 o
  -9  11   6      265.50      353.52     62.84 o
  -8  11   6      310.09      418.10     61.17 o
  -7  11   6     1128.92     1197.90     90.54 o
  -6  11   6     1174.28     1028.49     96.45 o
  -5  11   6     4173.23     4301.45    123.09 o
  -4  11   6      486.40      638.10     43.35 o
  -3  11   6      392.49      462.12     37.31 o
  -2  11   6      931.04      984.85     51.39 o
  -1  11   6       30.49       25.66     26.08 o
   0  11   6      122.85       95.81     32.67 o
   1  11   6      723.41      731.40     55.79 o
   2  11   6      284.17      312.40     43.08 o
   3  11   6      391.66      393.10     47.92 o
   4  11   6      710.24      551.98     68.11 o
   5  11   6      103.17       68.69     57.55 o
   6  11   6       53.99      145.73     64.94 o
  -9  12   6        1.69       18.83     53.53 o
  -8  12   6      158.77      138.01     54.78 o
  -7  12   6      125.88       91.43     58.03 o
  -6  12   6     1309.27     1429.11     82.37 o
  -5  12   6     1132.39     1296.98    140.34 o
  -4  12   6     4414.93     4320.00    121.46 o
  -3  12   6     5794.93     6036.46    153.56 o
  -2  12   6     5608.34     5510.56    142.11 o
  -1  12   6     5022.87     4618.07    138.90 o
   0  12   6     3098.07     3015.12    103.34 o
   1  12   6     3099.06     2635.09     98.42 o
   2  12   6     1581.78     1499.14     76.15 o
   3  12   6      580.06      632.00     69.33 o
   4  12   6      240.39      363.42     81.14 o
   5  12   6      251.29      386.88     69.80 o
   6  12   6       74.49      -16.82     80.92 o
  -9  13   6       42.12       56.68     59.08 o
  -8  13   6       24.38        9.05     51.31 o
  -7  13   6       54.15       78.07     50.46 o
  -6  13   6       18.55       36.27     55.79 o
  -5  13   6      305.88      324.86    110.48 o
  -4  13   6      183.89      227.01     67.15 o
  -3  13   6       24.54      -32.60     32.67 o
  -2  13   6      890.86      879.44     51.19 o
  -1  13   6      258.54      268.70     52.28 o
   0  13   6      989.82      973.40     85.03 o
   1  13   6       64.14       72.07     45.03 o
   2  13   6      113.19      138.70     49.49 o
   3  13   6       51.06       80.74     53.23 o
   4  13   6        3.98       60.99     55.42 o
   5  13   6        0.12      -54.50     54.50 o
   6  13   6        6.10      -12.22     65.32 o
  -8  14   6       33.21      -30.60     66.88 o
  -7  14   6       43.95      -57.39     59.16 o
  -6  14   6       84.40      117.35     60.42 o
  -5  14   6      394.26      453.21     71.55 o
  -4  14   6      106.32       99.60     66.68 o
  -3  14   6     2215.49     2499.98     99.99 o
  -2  14   6      646.32      704.02     60.92 o
  -1  14   6     1217.03     1293.92     70.02 o
   0  14   6     2177.10     2248.46     91.86 o
   1  14   6     1768.53     1627.25     81.73 o
   2  14   6     2437.68     2597.34    111.02 o
   3  14   6     1111.87     1105.23     92.53 o
   4  14   6      826.05      773.82    132.42 o
   5  14   6      424.72      462.22     80.85 o
  -8  15   6       14.41        4.43     64.90 o
  -7  15   6       43.93       35.91     66.10 o
  -6  15   6        5.44      143.82     80.13 o
  -5  15   6      110.66      186.46     62.70 o
  -4  15   6       13.34      -21.04     53.17 o
  -3  15   6        6.03      -39.56     39.56 o
  -2  15   6       26.89       40.64     35.41 o
  -1  15   6       30.17       76.52     45.27 o
   0  15   6        2.76       23.75     38.29 o
   1  15   6        0.44       10.43     37.00 o
   2  15   6        0.61       27.50     50.30 o
   3  15   6       54.83      131.34     60.64 o
   4  15   6       43.48      -58.45     58.45 o
   5  15   6        1.39       66.87     62.60 o
  -7  16   6       22.14      -63.86     63.86 o
  -6  16   6       25.10      -68.14     77.55 o
  -5  16   6      264.13      300.87     70.96 o
  -4  16   6       71.19      110.91     59.21 o
  -3  16   6      166.05       96.18    128.29 o
  -2  16   6      127.91      120.48     48.67 o
  -1  16   6      396.06      419.09     51.78 o
   0  16   6     1190.48     1293.55     81.88 o
   1  16   6      958.90      946.69     71.19 o
   2  16   6      968.95     1148.60     94.09 o
   3  16   6      555.70      511.46     91.02 o
   4  16   6      526.05      593.00     86.91 o
  -6  17   6       13.23       63.22     66.15 o
  -5  17   6       80.07       14.52     84.01 o
  -4  17   6       19.31        0.83     70.34 o
  -3  17   6       28.02      -58.94     58.94 o
  -2  17   6      262.35      300.48     58.11 o
  -1  17   6      173.71      117.06     44.34 o
   0  17   6      216.21      311.34     51.79 o
   1  17   6       91.78        9.99     44.62 o
   2  17   6      147.45      105.08     58.29 o
   3  17   6       33.39       87.34     64.18 o
   4  17   6        5.09       41.99     66.75 o
  -6  18   6       47.49      110.66    105.87 o
  -5  18   6      211.98      271.29     73.64 o
  -4  18   6      484.88      588.56    100.93 o
  -3  18   6      374.05      391.10     86.97 o
  -2  18   6      722.44      768.78    100.30 o
  -1  18   6      738.31      671.99     64.33 o
   0  18   6      626.93      783.86     88.55 o
   1  18   6      498.93      671.33     79.83 o
   2  18   6      159.19      151.36     65.46 o
   3  18   6       56.79      114.33     67.58 o
  -5  19   6      168.73      263.13    138.02 o
  -4  19   6      171.04      150.46     86.35 o
  -3  19   6       80.79      -27.87     65.92 o
  -2  19   6      114.18       72.82     68.75 o
  -1  19   6        0.20      -64.93     66.87 o
   0  19   6       23.23       11.97     48.46 o
   1  19   6       28.74       91.15     61.45 o
   2  19   6       10.23       22.76     62.56 o
  -3  20   6        1.26       44.52     73.94 o
  -2  20   6       23.64      -39.62     68.90 o
  -1  20   6       66.49       62.12     98.30 o
   0  20   6       71.88      148.40     54.58 o
 -11   1   7      433.89      285.44     67.46 o
 -10   1   7     1108.48     1280.23     92.92 o
  -9   1   7      987.04      717.17     68.87 o
  -8   1   7     4181.41     3909.57    137.38 o
  -7   1   7     2189.25     1963.72     72.74 o
  -6   1   7      629.63      664.48     34.15 o
  -5   1   7     2450.22     2401.40     64.28 o
  -4   1   7     1772.73     1462.20     45.21 o
  -3   1   7     1719.69     1436.28     42.54 o
  -2   1   7    25379.26    26184.81    503.89 o
  -1   1   7     4677.96     5480.20    116.29 o
   0   1   7     3496.24     3446.09     79.31 o
   1   1   7    10057.84     9005.76    186.27 o
   2   1   7      664.10      765.65     38.73 o
   3   1   7     6328.90     6043.78    138.76 o
   4   1   7       61.48       47.77     27.16 o
   5   1   7      354.42      464.79     62.66 o
   6   1   7     1026.73     1086.54    106.50 o
   7   1   7      405.90      333.37     85.41 o
 -11   2   7       16.94      -16.92     64.61 o
 -10   2   7        8.00       30.61     52.52 o
  -9   2   7      177.76      164.64     49.18 o
  -8   2   7     1638.62     1697.83     86.32 o
  -7   2   7      568.28      594.50     68.09 o
  -6   2   7     9309.75     9293.95    219.37 o
  -5   2   7     1982.77     2089.45     58.75 o
  -4   2   7    10212.40    10986.28    222.72 o
  -3   2   7     5771.25     6052.43    128.84 o
  -2   2   7     2154.36     2884.66     67.31 o
  -1   2   7     8127.10     6909.94    143.13 o
   0   2   7     2580.06     1947.17     54.54 o
   1   2   7     2868.05     2665.43     67.09 o
   2   2   7     3256.72     3339.10     82.42 o
   3   2   7      538.06      524.00     33.67 o
   4   2   7      291.02      237.96     55.28 o
   5   2   7        7.91      -20.50     47.33 o
   6   2   7      107.45      100.50     55.03 o
   7   2   7       17.24       92.05    102.67 o
 -11   3   7      228.91      241.65     88.47 o
 -10   3   7      372.44      272.33     76.74 o
  -9   3   7      841.07      911.07     73.01 o
  -8   3   7      836.56      834.86     76.66 o
  -7   3   7     1573.49     1380.52     82.05 o
  -6   3   7     1340.23     1330.62     57.11 o
  -5   3   7     5512.38     5520.53    122.75 o
  -4   3   7    24006.14    24270.91    470.40 o
  -3   3   7     5388.67     5754.83    123.32 o
  -2   3   7     4861.78     4431.44    107.48 o
  -1   3   7     2139.22     2129.41     60.54 o
   0   3   7     3156.76     3442.88     99.51 o
   1   3   7      291.57      328.10     28.52 o
   2   3   7     2472.85     2304.20     64.05 o
   3   3   7     1889.28     1717.93     62.26 o
   4   3   7     1515.39     1528.02     68.09 o
   5   3   7      955.26      909.28     65.86 o
   6   3   7     1156.07     1161.76     91.99 o
   7   3   7      798.65      955.67     97.90 o
 -11   4   7       10.92      -26.85     60.93 o
 -10   4   7       46.95       30.88     58.53 o
  -9   4   7        2.07       44.84     44.05 o
  -8   4   7      746.75      815.47     74.99 o
  -7   4   7      196.62      194.06     38.66 o
  -6   4   7     2150.64     2181.97     75.22 o
  -5   4   7     1206.71     1195.46     42.06 o
  -4   4   7     6677.91     7510.86    173.37 o
  -3   4   7     6930.89     7359.37    153.57 o
  -2   4   7     8406.39     8784.32    196.65 o
  -1   4   7    22947.46    23655.80    499.66 o
   0   4   7     5818.64     5976.76    127.08 o
   1   4   7    16673.98    16435.31    397.64 o
   2   4   7     3956.39     3614.22     97.23 o
   3   4   7     3013.37     2974.96    139.54 o
   4   4   7     2267.61     2400.17     98.00 o
   5   4   7      331.91      414.82     62.10 o
   6   4   7      491.39      625.07     78.17 o
   7   4   7       38.27       90.59     66.18 o
 -11   5   7      177.75      212.00     72.07 o
 -10   5   7       99.18       37.59     61.54 o
  -9   5   7      725.55      871.63     85.16 o
  -8   5   7       11.77       -0.02     32.14 o
  -7   5   7      337.64      307.41     38.20 o
  -6   5   7       37.81       47.23     27.47 o
  -5   5   7       57.27       81.62     24.07 o
  -4   5   7     4683.81     4545.61    103.43 o
  -3   5   7     6347.41     5919.90    127.46 o
  -2   5   7      730.98      758.64     50.59 o
  -1   5   7     3649.25     3511.93    117.62 o
   0   5   7      873.63      971.01     41.36 o
   1   5   7      138.15      137.02     18.06 o
   2   5   7     5460.64     5224.47    134.62 o
   3   5   7      148.13      194.96     48.45 o
   4   5   7      729.79      796.68     51.99 o
   5   5   7      370.22      396.64     54.92 o
   6   5   7      187.32      180.02     51.68 o
   7   5   7      204.20      196.98     61.49 o
 -10   6   7      186.42      247.18    101.33 o
  -9   6   7      223.50      289.44     67.27 o
  -8   6   7      623.95      574.40     48.23 o
  -7   6   7     2295.12     2340.30     83.90 o
  -6   6   7     1415.30     1699.01     77.74 o
  -5   6   7    15381.21    14901.94    335.59 o
  -4   6   7     7378.96     7996.05    169.22 o
  -3   6   7    13218.27    14096.48    281.12 o
  -2   6   7    11339.23    10890.26    219.78 o
  -1   6   7     4878.21     5451.59    130.35 o
   0   6   7    18476.66    17329.95    341.00 o
   1   6   7     2334.73     2367.68     64.44 o
   2   6   7     4525.50     4383.51    118.03 o
   3   6   7     4508.93     4073.16    115.97 o
   4   6   7      687.07      673.57     49.84 o
   5   6   7      749.72      684.87     62.05 o
   6   6   7      159.74      159.02     52.42 o
   7   6   7       66.52       30.09     54.65 o
 -10   7   7       18.59       -8.34     82.85 o
  -9   7   7       31.82      -19.68     55.52 o
  -8   7   7        3.17       38.17     41.74 o
  -7   7   7       24.89       83.76     31.71 o
  -6   7   7      164.21      109.92     41.79 o
  -5   7   7      304.58      402.05     50.27 o
  -4   7   7       12.52       11.94     17.39 o
  -3   7   7      806.76      743.15     32.05 o
  -2   7   7      374.91      383.50     21.85 o
  -1   7   7      957.39      867.37     31.45 o
   0   7   7      363.35      457.77     23.41 o
   1   7   7      123.59      178.41     26.78 o
   2   7   7      272.79      341.29     36.53 o
   3   7   7      121.53      150.78     33.62 o
   4   7   7       21.45       89.68     33.76 o
   5   7   7        2.88       21.69     41.36 o
   6   7   7        4.19       -3.22     46.57 o
   7   7   7        2.66       96.46     62.90 o
 -10   8   7       20.04       -6.33     60.14 o
  -9   8   7      728.94      670.65     83.22 o
  -8   8   7      563.47      473.56     55.30 o
  -7   8   7     2973.65     2925.73     97.95 o
  -6   8   7     1426.27     1456.52     64.11 o
  -5   8   7    12967.05    12355.90    314.23 o
  -4   8   7    11709.71    11260.34    232.74 o
  -3   8   7    10628.15    10326.60    213.42 o
  -2   8   7    12916.44    12718.19    256.41 o
  -1   8   7     1166.13     1058.53     50.13 o
   0   8   7     8641.54     8109.38    189.11 o
   1   8   7      236.39      291.25     47.72 o
   2   8   7     2088.90     2055.97    166.91 o
   3   8   7      721.07      667.22     48.40 o
   4   8   7       85.06       72.11     41.62 o
   5   8   7      338.95      397.97     68.09 o
   6   8   7        6.23       21.80     58.14 o
   7   8   7       63.65      132.42     70.27 o
 -10   9   7       12.56        2.26     65.26 o
  -9   9   7      403.71      358.80     58.76 o
  -8   9   7       92.49       20.20     42.01 o
  -7   9   7      742.02      802.41     55.91 o
  -6   9   7        3.17       -3.21     39.99 o
  -5   9   7      278.59      304.05     34.02 o
  -4   9   7      151.84      197.76     28.13 o
  -3   9   7     5036.67     4811.55    111.42 o
  -2   9   7     1460.02     1510.19     55.49 o
  -1   9   7     6184.50     6080.69    148.24 o
   0   9   7     1753.09     1676.56     70.21 o
   1   9   7      107.41       39.37     30.75 o
   2   9   7     1555.34     1424.93     70.65 o
   3   9   7       17.80       39.50     35.03 o
   4   9   7       42.85       73.96     46.28 o
   5   9   7        6.77      -56.39     56.39 o
   6   9   7        9.63       53.85     58.98 o
 -10  10   7       13.44      -29.34     64.78 o
  -9  10   7      205.24      161.31     53.50 o
  -8  10   7      239.64      190.77     51.29 o
  -7  10   7       86.88       89.41     43.30 o
  -6  10   7      348.43      369.89     40.59 o
  -5  10   7       20.04       41.11     35.48 o
  -4  10   7     2800.71     2637.82     84.08 o
  -3  10   7     2297.67     2264.78     75.05 o
  -2  10   7     6009.72     5852.04    145.89 o
  -1  10   7     8428.65     8894.24    239.55 o
   0  10   7     7907.88     7733.11    261.94 o
   1  10   7     8158.44     7859.31    214.07 o
   2  10   7     5621.39     5504.11    163.61 o
   3  10   7     1668.57     1709.65     82.22 o
   4  10   7     1283.01     1461.97    117.82 o
   5  10   7      286.70      303.38     65.67 o
   6  10   7       88.71      127.72     64.25 o
  -9  11   7      298.88      497.47     68.50 o
  -8  11   7      424.45      376.25     59.38 o
  -7  11   7      477.87      457.90     63.27 o
  -6  11   7     1103.47     1338.99     77.29 o
  -5  11   7      111.93      108.71     39.07 o
  -4  11   7     1796.52     1696.44     78.79 o
  -3  11   7       93.29      177.87     45.54 o
  -2  11   7       40.16       39.40     27.22 o
  -1  11   7      319.99      320.72     52.27 o
   0  11   7        7.90       -5.25     30.93 o
   1  11   7        5.02      -13.24     30.01 o
   2  11   7     1571.72     1560.54     77.73 o
   3  11   7      427.64      374.52     66.66 o
   4  11   7      629.19      714.25    135.91 o
   5  11   7      342.53      402.68     72.00 o
   6  11   7      208.83      150.14     63.69 o
  -9  12   7        9.66       31.44     61.92 o
  -8  12   7      236.16      256.04     69.60 o
  -7  12   7        0.76       60.62     57.74 o
  -6  12   7      458.97      545.13     73.46 o
  -5  12   7       10.17      -21.57     36.67 o
  -4  12   7      390.50      359.08     47.15 o
  -3  12   7      488.22      562.84     43.86 o
  -2  12   7      162.12       94.18     30.06 o
  -1  12   7     2764.66     3140.69    106.61 o
   0  12   7      292.84      238.61     52.88 o
   1  12   7     1534.23     1629.49     78.35 o
   2  12   7      218.82      240.64     42.66 o
   3  12   7      210.18      165.31     55.64 o
   4  12   7      268.39      342.29     71.20 o
   5  12   7       16.60      -36.82     52.85 o
   6  12   7       53.07       42.50     65.49 o
  -9  13   7      100.46       87.29     66.02 o
  -8  13   7      520.16      536.21     85.02 o
  -7  13   7      279.39      379.87     76.77 o
  -6  13   7      842.68      892.99     88.43 o
  -5  13   7      861.63      892.96     85.28 o
  -4  13   7      478.20      428.76     63.02 o
  -3  13   7     1050.62     1175.77     77.42 o
  -2  13   7      231.45      225.46     46.45 o
  -1  13   7      384.98      424.84     46.62 o
   0  13   7       48.55       44.67     34.37 o
   1  13   7       83.98      115.78     48.27 o
   2  13   7      312.28      288.24     47.51 o
   3  13   7      710.96      871.85     82.67 o
   4  13   7      401.58      253.22     64.19 o
   5  13   7      328.41      531.15     82.40 o
  -8  14   7       34.13      101.22     68.81 o
  -7  14   7       27.25       33.20     79.87 o
  -6  14   7       73.27       47.32     59.40 o
  -5  14   7      242.99      283.01     64.16 o
  -4  14   7       57.58       99.62     41.47 o
  -3  14   7       85.05       63.48     38.99 o
  -2  14   7       45.16       75.21     36.10 o
  -1  14   7      108.34      209.29     41.77 o
   0  14   7      346.73      331.65     45.85 o
   1  14   7       27.00       81.43     40.38 o
   2  14   7       73.58      -17.43     40.21 o
   3  14   7       38.20       86.63     58.64 o
   4  14   7       45.11      -11.12     57.23 o
   5  14   7       18.25       85.21     64.38 o
  -8  15   7      278.79      564.82     90.54 o
  -7  15   7      243.93      329.27     98.12 o
  -6  15   7       64.66       71.46     62.54 o
  -5  15   7      121.62      154.52     61.88 o
  -4  15   7       15.78       51.36     52.33 o
  -3  15   7        5.51      -40.66     40.66 o
  -2  15   7      309.43      408.84     50.59 o
  -1  15   7      101.42      123.51     41.68 o
   0  15   7      257.08      256.39     46.59 o
   1  15   7      449.77      481.77     57.30 o
   2  15   7      252.35      103.88     65.39 o
   3  15   7      529.20      621.49     81.06 o
   4  15   7      192.72      200.05     71.14 o
  -7  16   7      102.60       70.44     79.89 o
  -6  16   7      285.99      210.79     83.67 o
  -5  16   7      101.89       58.06     60.03 o
  -4  16   7      206.95       79.77     72.06 o
  -3  16   7       90.46      168.36     52.53 o
  -2  16   7       24.00        6.80     45.86 o
  -1  16   7      309.44      463.26     55.95 o
   0  16   7        3.35       38.24     41.27 o
   1  16   7        4.44       -7.47     42.37 o
   2  16   7        9.02      -10.59     69.69 o
   3  16   7        2.27        4.98     91.08 o
   4  16   7       11.66       12.64     63.75 o
  -6  17   7       99.85        9.58     67.07 o
  -5  17   7      180.13      165.65     66.94 o
  -4  17   7      135.71      279.08     94.03 o
  -3  17   7       94.10       73.66    114.39 o
  -2  17   7       21.70       48.91     51.71 o
  -1  17   7        0.01      -11.56     43.15 o
   0  17   7        8.72       32.23     44.71 o
   1  17   7       95.96      113.65     49.18 o
   2  17   7      169.51      210.24     72.71 o
   3  17   7      191.54      178.55     68.49 o
  -6  18   7      255.31      389.77    246.60 o
  -5  18   7      326.97      504.23    109.09 o
  -4  18   7      426.52      365.54     97.01 o
  -3  18   7      436.72      345.64     88.86 o
  -2  18   7      433.12      436.36    181.71 o
  -1  18   7      638.67      741.27     69.41 o
   0  18   7      329.21      277.22     59.75 o
   1  18   7      212.84      256.06     65.24 o
   2  18   7      117.26      203.65     68.42 o
  -5  19   7       25.94      -44.87     73.15 o
  -4  19   7       34.00      102.92     80.13 o
  -3  19   7        9.37       66.26     73.73 o
  -2  19   7       58.93      226.68     75.97 o
  -1  19   7       53.07       67.45     57.42 o
   0  19   7       43.54      101.16     52.16 o
   1  19   7       10.47       91.54     62.94 o
  -3  20   7      105.52        1.74     77.93 o
  -2  20   7      226.09      275.48    104.26 o
  -1  20   7      360.65      438.34     93.85 o
 -11   0   8      170.53      105.99     98.95 o
 -10   0   8       32.29       85.73    101.13 o
  -9   0   8     1600.79     1722.79    133.19 o
  -8   0   8      845.41      758.04    117.32 o
  -7   0   8     6055.25     5816.01    404.03 o
  -6   0   8     6189.58     6476.91    263.92 o
  -5   0   8     4443.23     4867.03    157.71 o
  -4   0   8    29729.00    29802.55    813.42 o
  -3   0   8    59906.82    66737.55   1791.79 o
  -2   0   8    90704.77    93990.52   2513.71 o
  -1   0   8     5602.08     5661.06    171.42 o
   0   0   8    20363.51    22367.00    618.56 o
   1   0   8    19813.91    21126.81    589.63 o
   2   0   8     1730.15     1580.48     75.92 o
   3   0   8     2413.47     2620.64    109.08 o
   4   0   8      223.90      283.82     53.66 o
   5   0   8       29.68      146.81     65.91 o
   6   0   8       17.48      108.73    115.13 o
   7   0   8       16.96      -66.63    100.88 o
 -11   1   8       32.78       62.97     61.94 o
 -10   1   8        0.58      -37.89     49.50 o
  -9   1   8       37.44       82.67     46.20 o
  -8   1   8      394.71      441.41     54.13 o
  -7   1   8      225.34      228.92     33.70 o
  -6   1   8     4705.94     4376.60    105.15 o
  -5   1   8     1484.35     1622.72     51.60 o
  -4   1   8     5981.13     5906.91    128.87 o
  -3   1   8      182.71      203.73     19.38 o
  -2   1   8      451.58      578.89     34.83 o
  -1   1   8      119.15       69.34     13.41 o
   0   1   8     8744.76     8691.63    180.43 o
   1   1   8      130.11      132.05     19.51 o
   2   1   8     5618.45     5325.53    123.77 o
   3   1   8     2141.11     1947.74     64.76 o
   4   1   8      814.35      894.49     54.94 o
   5   1   8      743.94      865.87     69.21 o
   6   1   8       13.58      -13.31     53.02 o
   7   1   8       39.95       70.89    126.15 o
 -11   2   8      184.21      186.25     65.84 o
 -10   2   8      307.64      275.04     61.37 o
  -9   2   8     1319.75     1322.44     93.69 o
  -8   2   8     2451.28     2161.11     97.14 o
  -7   2   8     4717.49     4542.08    138.63 o
  -6   2   8     7812.76     7765.56    188.62 o
  -5   2   8     2900.51     3164.72     79.37 o
  -4   2   8    10563.41    10836.06    220.94 o
  -3   2   8    10850.57    12703.28    253.78 o
  -2   2   8    13192.77    13839.79    273.85 o
  -1   2   8      998.60     1097.39     34.60 o
   0   2   8     2412.90     2308.32     59.67 o
   1   2   8     3640.68     3726.86     89.26 o
   2   2   8     1793.76     1913.15     60.21 o
   3   2   8      815.43      784.62     48.16 o
   4   2   8       45.48       45.57     33.02 o
   5   2   8      167.26      108.77     38.46 o
   6   2   8        9.60       76.44     56.88 o
   7   2   8        3.33       17.28     92.84 o
 -11   3   8      150.10      120.07     89.45 o
 -10   3   8       38.01       -5.18     49.23 o
  -9   3   8       51.78       56.17     44.42 o
  -8   3   8      540.06      530.12     57.25 o
  -7   3   8      100.95      108.02     35.58 o
  -6   3   8     3681.77     3672.56    105.51 o
  -5   3   8      190.26      167.93     22.19 o
  -4   3   8      775.23      787.23     35.74 o
  -3   3   8     2031.39     2244.40     59.08 o
  -2   3   8     3800.78     3550.09     91.42 o
  -1   3   8      500.71      341.77     36.72 o
   0   3   8    10404.59     9966.92    204.30 o
   1   3   8       56.54       89.75     18.22 o
   2   3   8     4645.47     4524.46    108.62 o
   3   3   8     1998.25     1903.92     80.77 o
   4   3   8     1156.28     1240.83     63.62 o
   5   3   8     1686.85     1644.98     81.75 o
   6   3   8      110.78       56.53     78.83 o
   7   3   8      147.21      210.12     80.58 o
 -11   4   8       16.15      -47.74     60.81 o
 -10   4   8      453.10      640.31     73.04 o
  -9   4   8      152.26      158.34     80.12 o
  -8   4   8     2310.35     2088.03     97.79 o
  -7   4   8      993.47     1028.39     63.78 o
  -6   4   8     3593.53     3526.84    102.32 o
  -5   4   8     2888.71     2733.60     72.31 o
  -4   4   8      593.60      740.61     48.24 o
  -3   4   8     8997.99     8470.03    175.91 o
  -2   4   8       42.23      110.09     28.99 o
  -1   4   8     4794.83     4614.58    113.85 o
   0   4   8        4.58       61.37     20.38 o
   1   4   8        7.65       22.22     16.83 o
   2   4   8     1435.11     1489.34     86.94 o
   3   4   8      236.45      234.51     35.82 o
   4   4   8      104.57       62.12     38.34 o
   5   4   8        2.47       -5.47     34.26 o
   6   4   8       17.81       39.41     47.75 o
   7   4   8        2.21        2.07     64.64 o
 -11   5   8      137.40      103.66     68.74 o
 -10   5   8      330.65      180.00     63.38 o
  -9   5   8      211.71      187.14     48.20 o
  -8   5   8      313.72      342.25     48.44 o
  -7   5   8      104.75       95.95     31.35 o
  -6   5   8      415.70      333.34     43.30 o
  -5   5   8       35.43       90.84     29.79 o
  -4   5   8     2988.22     3103.53     86.58 o
  -3   5   8     3779.73     4053.82     93.39 o
  -2   5   8     4041.88     3934.70    101.20 o
  -1   5   8     4933.36     4784.83    118.22 o
   0   5   8     4177.92     3611.00     85.96 o
   1   5   8     2189.36     2216.59     62.17 o
   2   5   8      801.15      858.81     46.90 o
   3   5   8      871.53      847.28     50.27 o
   4   5   8      652.13      635.97     49.72 o
   5   5   8      453.59      503.22     58.38 o
   6   5   8      352.23      340.96     60.92 o
   7   5   8      200.52      191.48    121.59 o
 -10   6   8       53.87      -24.89     55.98 o
  -9   6   8        4.54      -47.44     47.44 o
  -8   6   8      152.82      145.72     37.41 o
  -7   6   8      522.02      513.58     49.37 o
  -6   6   8       91.48      104.76     28.97 o
  -5   6   8     2837.96     2384.50     77.42 o
  -4   6   8      174.37      156.11     21.39 o
  -3   6   8    11193.49    10772.46    242.07 o
  -2   6   8     3614.14     3687.65     96.69 o
  -1   6   8    10332.61     9633.89    217.72 o
   0   6   8     2645.05     2483.78     64.92 o
   1   6   8     1696.99     1820.17     65.49 o
   2   6   8     1735.37     1813.89     81.39 o
   3   6   8       10.80       11.61     29.39 o
   4   6   8      142.19      235.08     39.51 o
   5   6   8       48.44       33.08     43.52 o
   6   6   8        5.21       41.84     87.33 o
   7   6   8        3.17      -59.15     59.15 o
 -10   7   8      505.07      556.77    131.17 o
  -9   7   8      957.65     1130.88     96.19 o
  -8   7   8      577.57      622.68     61.58 o
  -7   7   8     1942.45     1864.43     98.35 o
  -6   7   8      115.04      166.38     31.83 o
  -5   7   8     2611.50     2706.82     84.56 o
  -4   7   8       34.37       38.82     19.44 o
  -3   7   8        2.23       25.31     16.88 o
  -2   7   8      297.66      312.54     28.96 o
  -1   7   8     9213.10     8956.87    205.18 o
   0   7   8     3051.22     3135.38     94.77 o
   1   7   8    14678.48    14053.09    352.64 o
   2   7   8     4555.67     4152.79    145.88 o
   3   7   8     4551.25     4265.96    137.46 o
   4   7   8     3483.87     3713.49    143.06 o
   5   7   8      892.70      850.41     83.23 o
   6   7   8      862.04     1225.10    105.46 o
 -10   8   8       19.93       42.14     69.17 o
  -9   8   8       61.05       93.56     57.36 o
  -8   8   8      225.94      208.09     47.00 o
  -7   8   8       89.87      157.40     35.63 o
  -6   8   8      448.07      491.15     41.63 o
  -5   8   8      603.98      631.46     64.19 o
  -4   8   8      879.68      961.43     41.41 o
  -3   8   8     4160.11     4261.72    112.38 o
  -2   8   8      296.91      355.06     31.84 o
  -1   8   8     1972.72     2007.83     66.01 o
   0   8   8      696.79      687.63     48.02 o
   1   8   8      374.56      323.09     40.56 o
   2   8   8      666.06      648.73     52.86 o
   3   8   8       75.19       99.42     37.91 o
   4   8   8       39.29       66.14     76.32 o
   5   8   8        0.60      -35.63     75.78 o
   6   8   8       24.50      -20.91    127.49 o
 -10   9   8      173.77      140.57     65.95 o
  -9   9   8      511.20      584.70     90.02 o
  -8   9   8       67.57       20.14     42.42 o
  -7   9   8      647.43      697.25     52.69 o
  -6   9   8      188.58      163.23     33.62 o
  -5   9   8        6.96        2.82     32.41 o
  -4   9   8       22.66       62.51     30.81 o
  -3   9   8       83.39       74.53     26.60 o
  -2   9   8      175.88      181.79     28.29 o
  -1   9   8     2222.81     2031.62     68.34 o
   0   9   8     1653.29     1605.57    117.58 o
   1   9   8     4396.72     4086.84    129.30 o
   2   9   8     1335.02     1216.46     98.14 o
   3   9   8     1681.96     1690.99     83.99 o
   4   9   8     1833.57     1958.07    128.39 o
   5   9   8      683.83      750.79    114.97 o
   6   9   8      367.08      376.11     75.84 o
 -10  10   8      141.75      233.03     89.56 o
  -9  10   8       22.83      -10.03     47.05 o
  -8  10   8      403.41      554.06     78.30 o
  -7  10   8      646.62      670.06     77.00 o
  -6  10   8      559.33      608.85     73.84 o
  -5  10   8     3116.28     3171.70    112.88 o
  -4  10   8     1454.60     1263.79     66.54 o
  -3  10   8     8461.15     8520.76    202.50 o
  -2  10   8     2313.23     2367.13    147.43 o
  -1  10   8     6191.67     5701.30    424.04 o
   0  10   8     2452.14     2243.79    106.33 o
   1  10   8     1303.94     1149.02     65.45 o
   2  10   8     1220.79     1359.77    131.91 o
   3  10   8       55.06       76.60     38.93 o
   4  10   8      101.91       21.26     84.40 o
   5  10   8        1.23      -56.08     56.08 o
   6  10   8        0.36      -35.24     60.84 o
  -9  11   8      110.90        5.80     55.59 o
  -8  11   8       27.21      -63.06     63.06 o
  -7  11   8       96.75       78.56     56.86 o
  -6  11   8       21.27       58.74     37.44 o
  -5  11   8      938.25      870.21     62.93 o
  -4  11   8      652.19      592.27     52.40 o
  -3  11   8     1638.15     1648.95     97.33 o
  -2  11   8     1199.11     1155.12     54.02 o
  -1  11   8      449.95      502.00     45.93 o
   0  11   8      671.69      658.12     56.38 o
   1  11   8      147.16      149.73     37.92 o
   2  11   8       33.21       61.31     37.35 o
   3  11   8      444.86      541.71     94.77 o
   4  11   8      257.66      224.08     64.12 o
   5  11   8      159.79      249.20     69.89 o
   6  11   8       38.32      145.76     70.40 o
  -9  12   8      387.43      304.21     74.78 o
  -8  12   8      567.65      721.43    108.90 o
  -7  12   8     2194.02     2148.98    196.56 o
  -6  12   8     1375.59     1166.53     94.23 o
  -5  12   8     1513.48     1669.98    105.34 o
  -4  12   8      646.78      685.32     56.84 o
  -3  12   8      491.21      521.97     43.38 o
  -2  12   8      374.02      406.87     43.98 o
  -1  12   8        5.55       38.77     31.48 o
   0  12   8        1.34       -2.50     31.18 o
   1  12   8      166.22      109.63     38.17 o
   2  12   8       59.82       26.77     36.70 o
   3  12   8       21.33       51.96     64.98 o
   4  12   8       56.77       63.53     56.59 o
   5  12   8        9.90      -39.82     69.69 o
  -9  13   8        5.70      -30.32     61.83 o
  -8  13   8      149.16      129.65    135.98 o
  -7  13   8        0.17        3.52     59.28 o
  -6  13   8      234.81      223.94     63.30 o
  -5  13   8      125.70      136.30     43.58 o
  -4  13   8      190.30      201.35     42.48 o
  -3  13   8       30.21       73.38     53.01 o
  -2  13   8       64.64       85.45     36.25 o
  -1  13   8      135.40      112.43     36.93 o
   0  13   8      541.92      696.20     56.66 o
   1  13   8        1.93      -31.92     34.28 o
   2  13   8      393.09      419.98     53.06 o
   3  13   8      503.18      709.51    109.75 o
   4  13   8      150.59      176.22     62.49 o
   5  13   8       40.31       86.75     63.57 o
  -8  14   8      190.81      161.12     71.80 o
  -7  14   8     1080.50     1109.85    103.99 o
  -6  14   8     1753.30     1541.54    149.86 o
  -5  14   8     1786.93     1719.97    112.54 o
  -4  14   8     3207.75     3591.89    128.51 o
  -3  14   8     2205.54     1982.91    105.31 o
  -2  14   8     4203.91     4386.04    142.00 o
  -1  14   8     1362.38     1195.41     71.18 o
   0  14   8     1043.50     1041.27     68.87 o
   1  14   8     1211.56     1206.59     75.23 o
   2  14   8      357.11      264.76     51.30 o
   3  14   8      235.30      164.69     62.26 o
   4  14   8        0.04       90.93     62.78 o
  -8  15   8        0.73       24.33     64.85 o
  -7  15   8        3.39       38.78     66.97 o
  -6  15   8        9.68      -17.34     57.70 o
  -5  15   8       64.16       42.66     58.19 o
  -4  15   8       58.56       -7.72     45.80 o
  -3  15   8      350.10      286.73     56.16 o
  -2  15   8      179.16      152.40     42.27 o
  -1  15   8      115.07       62.13     39.95 o
   0  15   8      133.05      108.40     42.54 o
   1  15   8       80.43       57.47     43.50 o
   2  15   8        7.93       -4.28     54.64 o
   3  15   8        5.01       27.95     57.83 o
   4  15   8        0.58       26.30     63.01 o
  -7  16   8      141.42      192.33     77.93 o
  -6  16   8      722.28      724.22     93.38 o
  -5  16   8      713.14      797.22    126.77 o
  -4  16   8     1108.73     1225.48    130.93 o
  -3  16   8     1176.44     1162.50     90.05 o
  -2  16   8     1394.60     1421.04     95.46 o
  -1  16   8     1014.89     1099.00     77.06 o
   0  16   8     1011.52     1006.55    107.65 o
   1  16   8      736.93      690.39     73.35 o
   2  16   8      471.16      366.51     81.31 o
   3  16   8      209.37      193.32     71.91 o
  -6  17   8      135.71       98.41     69.99 o
  -5  17   8        5.15       54.19     76.95 o
  -4  17   8        1.70      -39.48     64.30 o
  -3  17   8       12.53      -50.02     50.02 o
  -2  17   8        8.38       94.20     61.62 o
  -1  17   8       33.48       32.94     46.29 o
   0  17   8      339.48      342.96     58.44 o
   1  17   8      185.30      212.42     55.03 o
   2  17   8      181.54      238.71     68.49 o
   3  17   8      141.58      134.11     72.75 o
  -5  18   8      118.78      204.37     89.65 o
  -4  18   8       45.90      -61.00     69.94 o
  -3  18   8      136.67      272.39     84.93 o
  -2  18   8       27.02       29.59     54.37 o
  -1  18   8        9.23       -3.22     47.10 o
   0  18   8       22.72        8.28     63.52 o
   1  18   8       41.67       86.37     63.14 o
   2  18   8       75.29       96.01     66.21 o
  -4  19   8       68.70      104.02    108.58 o
  -3  19   8       25.11      197.85    133.80 o
  -2  19   8       33.87       -1.73     69.30 o
  -1  19   8       42.81      110.78     58.62 o
   0  19   8      106.66       37.11     54.33 o
 -11   1   9      111.17       39.25     60.19 o
 -10   1   9      112.78       53.61     52.89 o
  -9   1   9      521.93      474.87     59.35 o
  -8   1   9      784.25      870.06     66.41 o
  -7   1   9      121.07      135.20     31.65 o
  -6   1   9      961.01     1032.00     56.36 o
  -5   1   9     3176.24     3412.31     91.85 o
  -4   1   9        7.13       80.19     18.78 o
  -3   1   9    13281.33    12195.69    268.79 o
  -2   1   9      364.72      465.99     22.97 o
  -1   1   9    16345.59    16246.75    321.87 o
   0   1   9     4480.04     4614.39    106.24 o
   1   1   9     5654.65     5490.69    125.16 o
   2   1   9     6673.35     6611.41    150.30 o
   3   1   9     1070.91      977.56     48.41 o
   4   1   9     3378.29     3344.27    108.14 o
   5   1   9      667.52      574.70     63.29 o
   6   1   9      684.51      764.99     89.75 o
   7   1   9      252.77      317.95     91.92 o
 -11   2   9        0.49      -23.61     56.25 o
 -10   2   9      279.32      119.67     57.03 o
  -9   2   9      330.66      277.38     52.80 o
  -8   2   9      171.11      146.79     42.28 o
  -7   2   9     2052.61     2152.10     98.29 o
  -6   2   9      811.29      774.23     48.51 o
  -5   2   9     1519.39     1482.88     51.18 o
  -4   2   9     1617.68     1587.94     50.22 o
  -3   2   9      541.69      621.76     28.12 o
  -2   2   9      217.74      224.58     23.05 o
  -1   2   9      518.56      706.60     60.31 o
   0   2   9     5620.87     5776.78    127.46 o
   1   2   9      361.63      327.35     32.82 o
   2   2   9      198.71      274.04     28.71 o
   3   2   9       11.47       47.54     31.47 o
   4   2   9      156.13      119.78     46.87 o
   5   2   9        2.24      -27.29     42.62 o
   6   2   9       72.28       54.79     58.98 o
   7   2   9        2.72       39.52    100.19 o
 -11   3   9       35.61       55.14     57.71 o
 -10   3   9      336.83      297.22     60.08 o
  -9   3   9      306.91      308.11     51.64 o
  -8   3   9      573.40      458.85     52.74 o
  -7   3   9      148.23      234.93     35.46 o
  -6   3   9       14.55      -10.57     25.46 o
  -5   3   9     1049.04     1136.63     46.30 o
  -4   3   9     4891.80     4662.43    117.95 o
  -3   3   9     2395.20     2412.63     81.77 o
  -2   3   9    31897.28    33018.17    693.69 o
  -1   3   9    24902.23    25437.92    494.93 o
   0   3   9    24566.33    23237.71    455.33 o
   1   3   9    13955.13    13630.75    277.47 o
   2   3   9     8253.18     8148.72    177.48 o
   3   3   9     6222.03     6452.28    168.06 o
   4   3   9     1091.36     1212.31     65.80 o
   5   3   9      971.36     1222.46     70.71 o
   6   3   9      232.43      320.02    101.13 o
   7   3   9       70.94       67.72    106.44 o
 -11   4   9       78.89       43.20    151.68 o
 -10   4   9      414.30      461.89     79.86 o
  -9   4   9     1854.30     2130.08    103.09 o
  -8   4   9     1468.76     1247.13     64.27 o
  -7   4   9     6972.12     6900.78    194.47 o
  -6   4   9     4265.07     3843.45    109.60 o
  -5   4   9    13530.79    13607.03    276.48 o
  -4   4   9    17596.10    17937.70    356.30 o
  -3   4   9     8993.51     9726.30    199.69 o
  -2   4   9    10470.59     9751.62    220.38 o
  -1   4   9     3653.82     3780.24    100.13 o
   0   4   9     2184.10     2156.71     67.90 o
   1   4   9     1223.01     1214.33     44.81 o
   2   4   9      513.91      463.35     39.54 o
   3   4   9     1059.64     1187.50     60.30 o
   4   4   9      202.43      238.88     47.48 o
   5   4   9      551.45      572.44     55.96 o
   6   4   9      336.42      515.87    101.54 o
 -11   5   9        5.00      -53.91     61.87 o
 -10   5   9       81.22      115.33     53.03 o
  -9   5   9      102.90      113.71     45.70 o
  -8   5   9      278.13      224.33     39.18 o
  -7   5   9      229.83      238.96     39.51 o
  -6   5   9      304.27      356.01     36.80 o
  -5   5   9       37.12       64.25     21.29 o
  -4   5   9     2000.09     1900.37     57.46 o
  -3   5   9     2911.40     3077.68     87.28 o
  -2   5   9     1973.17     1915.85     64.87 o
  -1   5   9      451.17      401.36     36.42 o
   0   5   9      679.57      659.13     35.65 o
   1   5   9      172.98      162.19     34.19 o
   2   5   9       21.80       32.67     27.67 o
   3   5   9     1361.74     1446.43     70.96 o
   4   5   9       74.30      -25.61     58.04 o
   5   5   9      616.63      629.27     75.67 o
   6   5   9      102.45      205.45     68.42 o
 -11   6   9      357.54      429.01    125.69 o
 -10   6   9      431.97      404.91     74.70 o
  -9   6   9     1896.05     1641.23     89.72 o
  -8   6   9     2122.83     2132.84     94.95 o
  -7   6   9     1547.77     1558.28     78.68 o
  -6   6   9     7192.99     7310.55    206.36 o
  -5   6   9     4791.96     4742.86    178.40 o
  -4   6   9    16029.77    15595.04    342.94 o
  -3   6   9     2803.41     2861.70     83.45 o
  -2   6   9     3773.97     3675.88     98.82 o
  -1   6   9     6926.52     6976.24    166.18 o
   0   6   9      500.60      585.64     37.11 o
   1   6   9      774.89      750.82     55.84 o
   2   6   9       61.92      109.35     39.98 o
   3   6   9      111.01       98.71     38.32 o
   4   6   9        0.02      -30.59     37.68 o
   5   6   9      383.51      538.25     77.75 o
   6   6   9      170.56       77.86     61.60 o
 -10   7   9        0.79      -72.29     72.29 o
  -9   7   9      109.77      126.68     80.11 o
  -8   7   9       85.04       90.97     35.54 o
  -7   7   9        0.65       19.73     29.96 o
  -6   7   9      420.93      431.15     39.79 o
  -5   7   9      100.19      168.84     37.51 o
  -4   7   9        7.15        6.76     23.73 o
  -3   7   9      407.19      327.94     34.97 o
  -2   7   9      575.03      590.32     84.40 o
  -1   7   9      802.17      809.65     52.17 o
   0   7   9     1379.85     1158.09     60.60 o
   1   7   9      800.15      708.99     52.63 o
   2   7   9      452.26      405.36     46.53 o
   3   7   9       54.19       88.92     38.23 o
   4   7   9        5.30       11.16     39.39 o
   5   7   9        8.60       84.27     74.76 o
   6   7   9        2.65      -17.45     64.35 o
 -10   8   9      450.49      543.89    123.12 o
  -9   8   9      462.49      383.58     69.54 o
  -8   8   9     1801.28     1730.02     99.22 o
  -7   8   9      368.30      359.64     41.80 o
  -6   8   9     2502.53     2659.90    133.15 o
  -5   8   9      386.73      432.69     67.23 o
  -4   8   9     1780.16     1888.50     69.69 o
  -3   8   9      678.36      726.76     42.92 o
  -2   8   9       51.88       97.94     25.68 o
  -1   8   9     2840.28     2895.73     85.62 o
   0   8   9      117.03      193.93     47.81 o
   1   8   9      920.70      932.92     59.53 o
   2   8   9       62.37        0.58     33.59 o
   3   8   9      886.19      752.75     72.26 o
   4   8   9        5.22       40.16     50.54 o
   5   8   9      148.42      191.49     65.89 o
   6   8   9       44.95       77.27     65.41 o
 -10   9   9       12.72       94.77     82.99 o
  -9   9   9       93.95      -67.88     67.88 o
  -8   9   9       34.97      -29.88     38.17 o
  -7   9   9      394.48      435.11     52.45 o
  -6   9   9       15.19      -10.01     32.75 o
  -5   9   9       17.00        3.96     33.85 o
  -4   9   9      403.04      527.69     58.24 o
  -3   9   9      230.49      229.64     32.17 o
  -2   9   9      246.99      285.63     33.36 o
  -1   9   9      681.43      680.86     51.14 o
   0   9   9        7.12      -28.02     28.02 o
   1   9   9       73.35       52.39     34.91 o
   2   9   9       34.57       18.01     36.53 o
   3   9   9      354.01      234.67     46.43 o
   4   9   9       42.53      -33.32     52.21 o
   5   9   9      134.67       19.09     84.39 o
   6   9   9       45.36       21.21     62.49 o
 -10  10   9      343.06      272.78    145.32 o
  -9  10   9      117.57      167.65     76.28 o
  -8  10   9     1350.99     1316.39    102.88 o
  -7  10   9     2271.66     2140.85     98.08 o
  -6  10   9     3275.29     3337.74    200.63 o
  -5  10   9     4400.13     4119.43    136.07 o
  -4  10   9     2237.50     2002.63    108.49 o
  -3  10   9     5403.25     5297.59    155.92 o
  -2  10   9     2491.89     2410.82     79.68 o
  -1  10   9     1264.25     1116.96     62.08 o
   0  10   9      617.08      630.87     70.38 o
   1  10   9       52.27       57.64     35.82 o
   2  10   9        1.87       44.80     38.73 o
   3  10   9        4.29       37.68     41.49 o
   4  10   9      270.78      480.80     76.03 o
   5  10   9       94.93      209.02     66.57 o
  -9  11   9       22.43      -56.65     56.65 o
  -8  11   9       26.66        5.96     59.78 o
  -7  11   9        0.03      -51.91     51.91 o
  -6  11   9      155.63       65.60     39.79 o
  -5  11   9      267.17      213.58     41.83 o
  -4  11   9     2262.98     2294.12     93.55 o
  -3  11   9     1799.41     1818.41     70.66 o
  -2  11   9     4128.82     4054.93    129.50 o
  -1  11   9     2092.75     2006.46     84.27 o
   0  11   9     1564.75     1524.45     75.92 o
   1  11   9     1488.99     1500.94     78.45 o
   2  11   9     1176.60     1058.30     71.35 o
   3  11   9     1062.72      907.49     83.84 o
   4  11   9      319.47      383.00     72.79 o
   5  11   9      238.16      265.14    116.12 o
  -9  12   9       43.43       56.50     67.00 o
  -8  12   9       59.88       95.41     61.26 o
  -7  12   9      656.80      656.00     83.67 o
  -6  12   9       69.76       79.81     42.48 o
  -5  12   9      938.36     1013.56    106.10 o
  -4  12   9       82.92       43.58     36.30 o
  -3  12   9      566.63      575.65     46.94 o
  -2  12   9     1127.91     1119.89     65.80 o
  -1  12   9      249.18      161.70     38.04 o
   0  12   9      464.71      528.90     52.77 o
   1  12   9       30.11       14.22     35.25 o
   2  12   9      130.94       58.69     44.33 o
   3  12   9        2.49       39.70     55.93 o
   4  12   9        6.56        4.71     56.05 o
   5  12   9        0.21        7.52     61.84 o
  -9  13   9       17.75       31.41     62.51 o
  -8  13   9       20.61       48.89     63.67 o
  -7  13   9      191.95      296.21     76.36 o
  -6  13   9       43.31       39.97     56.77 o
  -5  13   9       86.61       69.79     39.77 o
  -4  13   9      736.75      774.69     60.99 o
  -3  13   9     1524.26     1697.14    140.03 o
  -2  13   9     1761.05     1719.09    145.43 o
  -1  13   9     3205.64     3146.30    113.94 o
   0  13   9     2361.09     2198.26     94.28 o
   1  13   9     1984.88     1763.14     96.64 o
   2  13   9     2155.88     2139.87    100.02 o
   3  13   9     1129.80     1174.46    110.18 o
   4  13   9      573.39      614.97    110.90 o
  -8  14   9       17.87      129.80     68.55 o
  -7  14   9        8.69       40.61     66.49 o
  -6  14   9      194.57      205.32     65.25 o
  -5  14   9      309.42      284.87     53.03 o
  -4  14   9      125.81      100.76     48.11 o
  -3  14   9      217.84      247.73     52.23 o
  -2  14   9       72.13       31.51     37.77 o
  -1  14   9      107.78      122.54     41.11 o
   0  14   9       97.47       55.48     39.63 o
   1  14   9        7.54       48.19     41.22 o
   2  14   9      238.10      289.13     95.37 o
   3  14   9       64.47       88.38     58.15 o
   4  14   9       36.18      130.21     67.38 o
  -8  15   9       48.95       -0.12     81.33 o
  -7  15   9       12.17        3.73     65.83 o
  -6  15   9       62.10       56.34     64.88 o
  -5  15   9      404.36      650.78     84.00 o
  -4  15   9      113.93       57.24     51.02 o
  -3  15   9      272.67      156.75     52.36 o
  -2  15   9      124.51       99.56     46.93 o
  -1  15   9      498.45      488.80     56.28 o
   0  15   9      170.50      168.31     49.18 o
   1  15   9      209.19      206.25     51.15 o
   2  15   9      555.88      711.78     96.04 o
   3  15   9      422.61      407.68     74.96 o
  -7  16   9       34.47      164.06     75.74 o
  -6  16   9        6.49      -42.12     61.38 o
  -5  16   9      118.48       24.69    101.68 o
  -4  16   9       26.85       59.19     52.96 o
  -3  16   9        7.29      -32.74     51.38 o
  -2  16   9        0.17        6.42     46.98 o
  -1  16   9       20.41        6.50     43.81 o
   0  16   9      182.08      251.03     54.51 o
   1  16   9       20.16       61.02     62.40 o
   2  16   9       24.47      -15.73     52.76 o
   3  16   9        4.95       19.89     62.92 o
  -6  17   9        4.51      -40.75     64.95 o
  -5  17   9      213.17      209.55     89.51 o
  -4  17   9      131.12       59.72     75.46 o
  -3  17   9      337.83      396.69     69.49 o
  -2  17   9      587.43      599.77     84.61 o
  -1  17   9      617.95      655.75     67.00 o
   0  17   9      440.89      541.78     75.16 o
   1  17   9      336.61      378.84     73.26 o
   2  17   9      247.64      279.20     71.73 o
  -5  18   9      203.91      279.95     93.74 o
  -4  18   9      141.40       88.84     83.19 o
  -3  18   9       87.84      114.74     79.04 o
  -2  18   9       43.55       57.69     57.71 o
  -1  18   9       18.63       13.52     52.20 o
   0  18   9       21.04       76.58     52.49 o
   1  18   9        5.45       80.42     63.93 o
  -4  19   9       62.28       49.94     75.96 o
  -3  19   9       63.93       79.52     79.09 o
  -2  19   9      219.04      326.58     73.98 o
  -1  19   9      140.48      209.00     66.74 o
 -11   0  10      293.25      374.70     96.98 o
 -10   0  10     1017.12      932.10    147.05 o
  -9   0  10     1062.86      827.26    195.71 o
  -8   0  10    10693.66    10411.46    409.87 o
  -7   0  10     3051.62     2888.52    155.12 o
  -6   0  10     5870.66     6203.80    199.13 o
  -5   0  10     5779.17     6379.13    201.09 o
  -4   0  10       83.53       61.77     30.43 o
  -3   0  10     2645.92     2522.88    192.03 o
  -2   0  10     1043.87      810.69     45.61 o
  -1   0  10       70.24       67.05     24.14 o
   0   0  10     3481.10     3306.85    117.98 o
   1   0  10     4499.45     4306.74    148.82 o
   2   0  10     2642.52     2499.29    106.94 o
   3   0  10     2330.01     2736.67    197.29 o
   4   0  10      854.30      891.77     98.61 o
   5   0  10     1085.85     1358.31    127.21 o
   6   0  10      331.12      532.93    111.16 o
 -11   1  10        0.62      -55.90     55.90 o
 -10   1  10       52.24       79.24     54.81 o
  -9   1  10       81.97       95.09     50.16 o
  -8   1  10      276.42      430.11     54.00 o
  -7   1  10       63.42       98.42     40.79 o
  -6   1  10     3861.92     3596.65    106.08 o
  -5   1  10      112.12      172.00     25.70 o
  -4   1  10    10228.15    10058.36    207.88 o
  -3   1  10     6745.96     6775.67    144.65 o
  -2   1  10     3940.03     3840.99     90.00 o
  -1   1  10     6414.39     6004.98    131.96 o
   0   1  10      510.30      602.97     32.84 o
   1   1  10     2506.45     2336.89     68.66 o
   2   1  10      129.01      120.54     26.78 o
   3   1  10      224.46      356.52     42.10 o
   4   1  10        1.69      -20.57     37.87 o
   5   1  10       15.54       70.86     49.32 o
   6   1  10        2.03       94.31     68.25 o
 -11   2  10      156.95      183.15     62.88 o
 -10   2  10      403.21      484.27     67.33 o
  -9   2  10      778.60      600.59     65.20 o
  -8   2  10     2873.94     2855.65    113.22 o
  -7   2  10     1810.16     1551.43     66.88 o
  -6   2  10     1466.98     1444.55     60.53 o
  -5   2  10     4040.63     3813.25     94.52 o
  -4   2  10      686.49      729.52     37.66 o
  -3   2  10     2314.33     1907.23     54.25 o
  -2   2  10     1777.52     2119.80     68.51 o
  -1   2  10     2846.37     3311.18     81.76 o
   0   2  10      409.11      464.22     27.86 o
   1   2  10       14.30       29.61     21.42 o
   2   2  10      188.74      153.44     32.84 o
   3   2  10      314.19      398.28     54.44 o
   4   2  10      300.59      265.74     47.08 o
   5   2  10      521.36      575.78     79.67 o
   6   2  10      340.85      468.88    100.44 o
 -11   3  10        0.60      -26.09     55.44 o
 -10   3  10      126.09       68.17     52.94 o
  -9   3  10      166.65      142.32     47.61 o
  -8   3  10      635.86      744.38     62.86 o
  -7   3  10        1.38        4.18     29.05 o
  -6   3  10     3681.71     3784.73    108.70 o
  -5   3  10       10.39        8.23     20.86 o
  -4   3  10    10562.80    10566.89    218.17 o
  -3   3  10     3436.12     3687.25     87.19 o
  -2   3  10     1275.97     1237.59     56.25 o
  -1   3  10     6259.13     5849.59    144.52 o
   0   3  10     1655.42     1683.26     67.64 o
   1   3  10     7311.35     7109.76    183.12 o
   2   3  10       89.24       54.93     28.81 o
   3   3  10     1366.64     1395.13     77.24 o
   4   3  10      601.43      713.98     64.81 o
   5   3  10      212.11      134.57     63.23 o
   6   3  10       85.35       87.11    138.17 o
 -11   4  10      116.11      126.42     82.52 o
 -10   4  10       29.17       87.16     53.15 o
  -9   4  10      864.42      978.54     75.67 o
  -8   4  10       93.75       34.49     33.85 o
  -7   4  10     1615.22     1515.54     67.19 o
  -6   4  10        9.66      -25.46     25.46 o
  -5   4  10      796.71      852.78     43.92 o
  -4   4  10     3160.20     3074.10     79.73 o
  -3   4  10       35.25      126.42     24.12 o
  -2   4  10     6973.22     6434.05    155.98 o
  -1   4  10      206.90      382.85     41.66 o
   0   4  10      477.16      504.83     59.43 o
   1   4  10       45.19       15.36     30.95 o
   2   4  10      142.32      250.56     42.16 o
   3   4  10      105.33       70.07     39.57 o
   4   4  10      378.02      540.50     60.17 o
   5   4  10       50.19      -61.07     91.37 o
   6   4  10      259.28      290.23     97.24 o
 -11   5  10        0.17      -10.00     61.65 o
 -10   5  10        7.58      -45.79     45.79 o
  -9   5  10       62.95       86.24     44.73 o
  -8   5  10      633.64      702.96     70.07 o
  -7   5  10      276.83      307.30     65.73 o
  -6   5  10      497.03      583.18     49.88 o
  -5   5  10     1691.92     1723.74     66.06 o
  -4   5  10      595.56      734.20     45.08 o
  -3   5  10      689.57      632.87     38.74 o
  -2   5  10      230.25      293.90     29.34 o
  -1   5  10     1693.16     1622.08     60.54 o
   0   5  10     8808.12     8209.36    194.09 o
   1   5  10     5665.48     5127.15    161.85 o
   2   5  10     3821.50     3272.67    121.98 o
   3   5  10     1564.97     1376.19    108.16 o
   4   5  10     1771.62     1499.24     85.48 o
   5   5  10     1039.51      887.59    145.64 o
   6   5  10      124.71      103.30     85.04 o
 -11   6  10      118.34      130.46     66.74 o
 -10   6  10        3.92      -39.66     47.36 o
  -9   6  10      473.56      427.07     56.05 o
  -8   6  10      268.01      216.59     39.25 o
  -7   6  10     1975.64     1835.28    102.63 o
  -6   6  10     1000.53      801.77     68.68 o
  -5   6  10        0.90        8.85     30.43 o
  -4   6  10     2314.36     2194.66     73.99 o
  -3   6  10      849.42      847.36     60.18 o
  -2   6  10        0.15       10.76     21.41 o
  -1   6  10     2890.69     2923.58     93.45 o
   0   6  10     2707.61     2788.54    100.01 o
   1   6  10     1991.34     1828.44     81.27 o
   2   6  10      723.04      799.10     58.67 o
   3   6  10      351.05      370.77     50.31 o
   4   6  10      175.68      336.97     59.44 o
   5   6  10       11.80       -4.16     59.39 o
   6   6  10       59.58      122.97     70.71 o
 -10   7  10       66.26      -12.18     76.45 o
  -9   7  10        9.03       11.41     54.13 o
  -8   7  10      343.67      304.19     59.56 o
  -7   7  10     1818.72     1898.39     88.93 o
  -6   7  10     1599.03     1546.80     76.88 o
  -5   7  10    15511.73    14122.24    477.06 o
  -4   7  10     6714.30     6828.87    168.45 o
  -3   7  10    16306.08    15599.59    344.88 o
  -2   7  10    12860.35    12538.19    282.14 o
  -1   7  10     6943.41     6639.81    225.04 o
   0   7  10    12494.60    11540.99    298.98 o
   1   7  10     3616.42     3402.61    131.46 o
   2   7  10     2569.40     2802.10    145.14 o
   3   7  10      323.78      389.38     76.30 o
   4   7  10      633.49      576.29     61.53 o
   5   7  10      391.70      389.65     74.06 o
   6   7  10       23.73      -52.06     87.58 o
 -10   8  10       95.37       68.18     80.77 o
  -9   8  10      204.17      227.43     53.29 o
  -8   8  10        9.18      -25.94     39.80 o
  -7   8  10      358.37      476.24     53.50 o
  -6   8  10       29.56       21.23     33.81 o
  -5   8  10     1188.40     1164.91    113.09 o
  -4   8  10       37.00       57.92     28.74 o
  -3   8  10      336.18      362.22     35.88 o
  -2   8  10        3.02       42.93     24.56 o
  -1   8  10     1111.43     1013.26     58.11 o
   0   8  10      136.82      133.18     34.67 o
   1   8  10       76.89       50.98     33.80 o
   2   8  10      168.90      204.05     42.98 o
   3   8  10        6.54       27.34     41.19 o
   4   8  10      207.34      238.74     65.18 o
   5   8  10       17.30       -9.64     82.57 o
 -10   9  10        8.03        0.73     77.88 o
  -9   9  10      146.75      112.95     60.52 o
  -8   9  10        4.87      -13.24     42.96 o
  -7   9  10      731.36      717.80     65.37 o
  -6   9  10      168.83      129.17     40.21 o
  -5   9  10     2197.42     1965.18     86.87 o
  -4   9  10     2594.10     2392.27     82.80 o
  -3   9  10     5319.07     5471.04    142.24 o
  -2   9  10     7833.65     7464.24    180.83 o
  -1   9  10     5189.61     4541.71    140.40 o
   0   9  10     6351.41     6288.35    183.14 o
   1   9  10     4206.49     4328.37    139.89 o
   2   9  10     1630.92     1775.23     96.09 o
   3   9  10      654.67      583.15     60.05 o
   4   9  10      672.80      675.18     83.25 o
   5   9  10      259.46      428.87    106.33 o
 -10  10  10       64.91      -51.19     73.85 o
  -9  10  10      650.08      780.00     88.83 o
  -8  10  10       76.08       -3.53     54.20 o
  -7  10  10     1105.90     1140.77     75.83 o
  -6  10  10      768.12      707.28     60.79 o
  -5  10  10      754.72      743.47     58.51 o
  -4  10  10     2639.95     2717.90    121.13 o
  -3  10  10       66.65      103.32     31.01 o
  -2  10  10      311.58      401.61     44.03 o
  -1  10  10      296.12      349.06     43.32 o
   0  10  10      135.98      267.51     41.85 o
   1  10  10      675.78      715.86     59.45 o
   2  10  10      332.34      377.43     53.93 o
   3  10  10      248.99      337.27     54.70 o
   4  10  10      528.63      619.00     80.36 o
   5  10  10       60.81       92.94     65.22 o
  -9  11  10      168.98      128.82     63.67 o
  -8  11  10        7.98      -16.83     57.63 o
  -7  11  10       96.42       65.04     43.67 o
  -6  11  10      402.53      346.37     50.46 o
  -5  11  10      132.14      224.80     44.96 o
  -4  11  10      168.21      126.71     37.38 o
  -3  11  10       68.28       69.10     31.66 o
  -2  11  10     1072.56     1008.47     62.87 o
  -1  11  10      768.54      921.27     62.17 o
   0  11  10      375.83      301.62     45.08 o
   1  11  10      776.39      851.25     63.91 o
   2  11  10      467.92      511.21     58.92 o
   3  11  10      568.37      717.48    102.97 o
   4  11  10      444.01      609.19     81.42 o
   5  11  10      167.89      336.87     78.95 o
  -9  12  10      181.43      120.23     65.79 o
  -8  12  10      171.90      141.65     66.55 o
  -7  12  10       85.73       20.46     55.17 o
  -6  12  10      810.98      751.33     77.04 o
  -5  12  10      233.94      256.07     46.34 o
  -4  12  10     1456.32     1384.48    105.07 o
  -3  12  10      735.06      756.76     59.31 o
  -2  12  10      498.73      509.07     51.32 o
  -1  12  10      640.42      748.27     58.76 o
   0  12  10      195.09      171.48     42.24 o
   1  12  10      118.18       78.22     42.44 o
   2  12  10       57.41       33.28     44.45 o
   3  12  10       95.62      100.72     61.42 o
   4  12  10      116.01      117.04     66.87 o
  -9  13  10        0.78      -83.28    128.29 o
  -8  13  10       90.24       49.14     63.24 o
  -7  13  10       41.37       41.57     59.57 o
  -6  13  10     1098.80     1186.70     80.59 o
  -5  13  10      133.64       68.80     42.53 o
  -4  13  10      407.01      325.83     48.13 o
  -3  13  10      386.96      415.23     57.90 o
  -2  13  10      396.08      381.29     65.37 o
  -1  13  10      450.80      344.97     65.24 o
   0  13  10        1.83        1.69     47.25 o
   1  13  10       14.22       33.31     41.21 o
   2  13  10        0.57       -2.15     43.14 o
   3  13  10        1.61       27.27     59.49 o
   4  13  10        2.35       -7.56     81.29 o
  -8  14  10      572.97      781.08    109.26 o
  -7  14  10      162.26      271.83     73.35 o
  -6  14  10      573.43      564.27     94.01 o
  -5  14  10      592.13      531.63     75.47 o
  -4  14  10      349.28      266.02     56.58 o
  -3  14  10      580.81      747.45     87.45 o
  -2  14  10       35.24       86.82     42.75 o
  -1  14  10       20.62       43.77     38.70 o
   0  14  10      239.39      230.84     51.92 o
   1  14  10       27.51       32.18     44.02 o
   2  14  10      108.02      162.85     61.76 o
   3  14  10      335.14      446.13     83.21 o
  -7  15  10        0.45      -34.83     65.21 o
  -6  15  10       45.11       13.43     62.09 o
  -5  15  10       23.25       -2.47     51.72 o
  -4  15  10       55.55       66.95     60.11 o
  -3  15  10        0.76      -24.90     42.08 o
  -2  15  10      102.77      127.27     45.64 o
  -1  15  10        1.27       40.32     43.05 o
   0  15  10        1.58        0.60     43.40 o
   1  15  10        0.43      -44.54     44.54 o
   2  15  10        8.48      -53.83     53.83 o
   3  15  10        5.88       40.61     60.74 o
  -7  16  10      241.10      199.19     79.91 o
  -6  16  10      207.08      173.29     93.30 o
  -5  16  10      563.78      599.02    105.60 o
  -4  16  10      255.45      271.60     93.93 o
  -3  16  10      182.93      182.80     58.79 o
  -2  16  10        0.27      -55.93     81.83 o
  -1  16  10       69.20      139.95     49.52 o
   0  16  10      100.44      168.16     53.14 o
   1  16  10       99.91      132.04     52.86 o
   2  16  10      178.67      197.60     66.41 o
  -6  17  10      117.39      231.04     96.00 o
  -5  17  10      132.90      337.83     96.03 o
  -4  17  10      729.81      633.43    105.14 o
  -3  17  10      744.20      819.25     85.09 o
  -2  17  10      649.77      608.13    101.05 o
  -1  17  10      571.08      632.62     67.19 o
   0  17  10      197.12      145.73     51.90 o
   1  17  10      209.97      140.86     62.89 o
  -5  18  10       22.78      -64.93    139.46 o
  -4  18  10       33.32       34.12     75.52 o
  -3  18  10       27.13      -25.25     71.98 o
  -2  18  10       95.18      109.48     60.76 o
  -1  18  10       40.65       34.87     65.75 o
   0  18  10       70.24       21.14     50.34 o
 -11   1  11      192.15      203.83     64.22 o
 -10   1  11      379.42      264.41     60.56 o
  -9   1  11      390.98      419.43     57.81 o
  -8   1  11       57.51       52.93     42.29 o
  -7   1  11     4046.19     4165.50    121.08 o
  -6   1  11     2194.04     2383.51     72.05 o
  -5   1  11     4096.56     4156.09    101.83 o
  -4   1  11    10358.16    10280.14    233.67 o
  -3   1  11     1604.16     1723.40     57.33 o
  -2   1  11    19237.27    18463.68    366.51 o
  -1   1  11     6243.54     6406.36    142.05 o
   0   1  11    15631.70    15819.40    321.37 o
   1   1  11     4701.58     4690.42    147.62 o
   2   1  11     3010.65     2778.85     83.48 o
   3   1  11     3374.14     3303.52    107.98 o
   4   1  11      179.88       99.37     60.47 o
   5   1  11      120.54       99.76     69.06 o
   6   1  11       21.01      -16.33     83.96 o
 -11   2  11       46.31      135.61     61.89 o
 -10   2  11       57.36       42.57     50.84 o
  -9   2  11      131.28       71.08     54.01 o
  -8   2  11        6.80       10.42     39.01 o
  -7   2  11      334.37      320.70     39.64 o
  -6   2  11     7151.93     7049.29    173.24 o
  -5   2  11       21.28       19.44     22.24 o
  -4   2  11     4144.62     3769.94     92.55 o
  -3   2  11      179.62      236.84     21.47 o
  -2   2  11     2430.18     2484.15     75.49 o
  -1   2  11     4596.13     4359.37    144.81 o
   0   2  11      105.23      123.55     34.28 o
   1   2  11       35.60        1.30     26.90 o
   2   2  11     1008.52      899.42     63.23 o
   3   2  11      653.22      577.19     57.77 o
   4   2  11      548.92      481.93     76.41 o
   5   2  11      398.81      498.44     85.52 o
   6   2  11      129.32      183.85     92.65 o
 -11   3  11      287.57      289.94     65.03 o
 -10   3  11      489.52      433.24     65.80 o
  -9   3  11      355.94      491.36     60.08 o
  -8   3  11     1219.76     1160.62     74.30 o
  -7   3  11     3381.16     3145.32    100.15 o
  -6   3  11    11753.70    11494.60    268.89 o
  -5   3  11     8776.90     8949.42    209.72 o
  -4   3  11     5718.91     5906.64    146.14 o
  -3   3  11     8560.81     8301.07    194.84 o
  -2   3  11     1446.43     1492.21    117.88 o
  -1   3  11     4775.71     4184.00    112.88 o
   0   3  11      455.78      523.92     41.45 o
   1   3  11      263.42      275.57     33.35 o
   2   3  11      195.95      224.36     44.31 o
   3   3  11        4.76       -6.37     46.18 o
   4   3  11       40.96        6.97     46.31 o
   5   3  11        0.59       96.94     67.07 o
   6   3  11       10.32       66.53    154.50 o
 -11   4  11      152.51      278.02     65.56 o
 -10   4  11      151.95      127.10     65.78 o
  -9   4  11      340.56      390.02     57.20 o
  -8   4  11      330.84      283.64     43.06 o
  -7   4  11       16.59       45.11     32.05 o
  -6   4  11     3142.38     3277.15    131.10 o
  -5   4  11     1172.62     1245.21     57.38 o
  -4   4  11      890.43      836.33     57.49 o
  -3   4  11     2198.03     2322.64     74.95 o
  -2   4  11     2587.96     2490.18     89.53 o
  -1   4  11     1170.19     1193.89     51.35 o
   0   4  11     3531.18     3235.23    101.08 o
   1   4  11      714.08      699.42     54.56 o
   2   4  11     1234.34     1382.85     75.18 o
   3   4  11      432.38      570.01     58.27 o
   4   4  11      698.42      711.23     67.24 o
   5   4  11      357.22      314.47     99.44 o
 -11   5  11       63.65      -64.46     64.46 o
 -10   5  11      165.15       99.08     64.82 o
  -9   5  11       28.41      104.49     57.50 o
  -8   5  11      764.44      699.92     62.05 o
  -7   5  11       28.51       66.47     36.77 o
  -6   5  11     2706.99     2469.52    135.74 o
  -5   5  11      508.39      473.37     39.50 o
  -4   5  11      109.46      114.80     30.82 o
  -3   5  11     6632.11     6201.05    154.02 o
  -2   5  11       57.73       76.65     25.35 o
  -1   5  11     5508.29     5425.60    138.95 o
   0   5  11     1353.73     1283.44     78.83 o
   1   5  11     2022.27     2070.91     89.20 o
   2   5  11      568.85      582.44     56.30 o
   3   5  11        4.19      -37.49     37.49 o
   4   5  11      117.76      200.19     52.16 o
   5   5  11        7.27       37.61     63.42 o
 -11   6  11       88.41      119.05     86.10 o
 -10   6  11      714.09      693.51     84.74 o
  -9   6  11      209.36      104.88     71.19 o
  -8   6  11      661.12      590.41     96.35 o
  -7   6  11      245.04      265.37     46.04 o
  -6   6  11      434.85      476.11     49.18 o
  -5   6  11     1858.56     1743.03    107.62 o
  -4   6  11      967.37      904.00     65.29 o
  -3   6  11      246.71      329.88     33.84 o
  -2   6  11      316.14      297.23     32.04 o
  -1   6  11     2134.60     2033.66     73.50 o
   0   6  11     1383.26     1405.84     71.25 o
   1   6  11     2558.96     2286.08    125.03 o
   2   6  11     1170.22     1097.73     69.72 o
   3   6  11     1270.68     1194.64     86.06 o
   4   6  11      798.22      804.12     90.35 o
   5   6  11      656.92      571.53     95.68 o
 -10   7  11       36.97       35.82     60.10 o
  -9   7  11       47.50       69.96     73.36 o
  -8   7  11       43.99       40.22     68.31 o
  -7   7  11       77.35       29.08     37.36 o
  -6   7  11       76.92       73.35     36.63 o
  -5   7  11      216.88      267.19     40.97 o
  -4   7  11      712.33      872.84     60.98 o
  -3   7  11        5.83        5.67     25.51 o
  -2   7  11       20.47       30.99     25.33 o
  -1   7  11       62.34       70.92     33.09 o
   0   7  11      325.20      349.12     44.85 o
   1   7  11      302.47      311.66     46.33 o
   2   7  11       85.33      159.94     45.70 o
   3   7  11        1.83        1.45     41.96 o
   4   7  11        2.05       42.37     47.67 o
   5   7  11       30.69       81.06     65.46 o
 -10   8  11      416.28      307.21    182.75 o
  -9   8  11      314.07      251.03     54.99 o
  -8   8  11      165.87      170.60     48.13 o
  -7   8  11     1268.87     1231.27     76.16 o
  -6   8  11        0.26       -7.63     34.99 o
  -5   8  11     3186.06     3329.04    117.33 o
  -4   8  11      110.15      113.88     30.40 o
  -3   8  11     2083.76     2042.88     73.77 o
  -2   8  11     1396.05     1365.02     72.14 o
  -1   8  11       60.84        6.75     39.81 o
   0   8  11       25.51       23.75     34.52 o
   1   8  11     1528.63     1658.74     82.12 o
   2   8  11      653.69      567.76     58.99 o
   3   8  11     1475.56     1359.97     84.42 o
   4   8  11      528.55      616.67     92.22 o
   5   8  11      624.99      761.62     94.47 o
 -10   9  11       27.49       11.79     73.90 o
  -9   9  11        2.92      -12.03     57.32 o
  -8   9  11      155.50      243.79     54.43 o
  -7   9  11      622.83      666.72     61.38 o
  -6   9  11      109.63      145.47     40.15 o
  -5   9  11        9.36      -11.64     33.12 o
  -4   9  11      196.00      174.72     34.58 o
  -3   9  11     2092.32     2267.15     79.39 o
  -2   9  11      781.88      829.40     57.16 o
  -1   9  11     3876.77     3786.66    149.90 o
   0   9  11     1264.96     1135.14     99.12 o
   1   9  11     1276.31     1209.39     72.33 o
   2   9  11     1164.40     1175.51     92.92 o
   3   9  11      615.33      424.88     57.04 o
   4   9  11      259.57      318.20     99.88 o
   5   9  11        0.64       22.67     65.21 o
 -10  10  11      118.02      163.16    144.37 o
  -9  10  11      537.52      513.62     78.37 o
  -8  10  11       98.96       40.14     46.11 o
  -7  10  11      471.66      615.37     62.52 o
  -6  10  11       13.24        7.68     38.69 o
  -5  10  11      501.37      428.89     49.80 o
  -4  10  11      363.72      389.07     46.41 o
  -3  10  11     1663.18     1849.33     83.43 o
  -2  10  11      697.89      614.21     64.99 o
  -1  10  11     1674.22     1383.35     72.88 o
   0  10  11     1180.15     1041.32     68.21 o
   1  10  11      658.93      696.21     60.72 o
   2  10  11     1083.83     1049.40    105.10 o
   3  10  11      352.83      499.06     61.15 o
   4  10  11      101.55       54.44     60.08 o
  -9  11  11      120.56       96.58     68.19 o
  -8  11  11      884.05     1088.65    136.80 o
  -7  11  11      685.82      597.74     64.22 o
  -6  11  11      817.03      899.44     69.34 o
  -5  11  11      670.64      828.73     87.07 o
  -4  11  11      268.23      317.35     48.73 o
  -3  11  11     2732.07     2653.58    103.32 o
  -2  11  11      748.05      725.73     58.49 o
  -1  11  11      920.23      921.98     68.86 o
   0  11  11      170.18      182.15     43.35 o
   1  11  11       50.84       35.13     40.95 o
   2  11  11      243.26      212.23     51.12 o
   3  11  11      201.08       70.65     58.04 o
   4  11  11       61.34       53.61     85.36 o
  -9  12  11      190.32      208.34     74.68 o
  -8  12  11      152.23      173.35     67.61 o
  -7  12  11       42.02       67.05     46.84 o
  -6  12  11      231.94      202.23     60.14 o
  -5  12  11      371.43      407.93     52.70 o
  -4  12  11       17.94       -5.60     35.59 o
  -3  12  11      207.65      286.99     45.85 o
  -2  12  11      143.21      167.84     41.82 o
  -1  12  11       83.71       95.29     38.20 o
   0  12  11      266.23      374.04     51.57 o
   1  12  11       89.32       46.36     43.47 o
   2  12  11      731.17      893.86     83.65 o
   3  12  11       84.97      130.06     64.40 o
   4  12  11       33.85      -12.98     86.28 o
  -8  13  11      558.29      613.74     87.88 o
  -7  13  11     2020.20     1924.12    128.64 o
  -6  13  11      924.70      947.56     75.86 o
  -5  13  11     1717.07     1727.08    129.20 o
  -4  13  11     1322.51     1346.87    161.38 o
  -3  13  11     2431.73     2229.33    188.42 o
  -2  13  11     2283.38     2233.61     98.84 o
  -1  13  11      852.82      750.62     63.18 o
   0  13  11      721.07      612.22     61.95 o
   1  13  11      349.04      405.54     60.35 o
   2  13  11      152.15      192.01     53.84 o
   3  13  11       62.17      112.49     62.81 o
  -8  14  11       56.31      -47.89     63.38 o
  -7  14  11        0.75      -52.84     58.88 o
  -6  14  11      120.20       97.52     50.51 o
  -5  14  11        8.09      -25.53     48.03 o
  -4  14  11      116.34      121.72     50.74 o
  -3  14  11      500.66      700.35    120.84 o
  -2  14  11      159.73      189.37     47.31 o
  -1  14  11      156.03      295.19     52.27 o
   0  14  11       85.36       49.15     50.58 o
   1  14  11       20.38       -0.71     45.76 o
   2  14  11        2.51      -28.58     58.19 o
   3  14  11        2.39      -50.80     60.25 o
  -7  15  11      583.28      697.92     95.12 o
  -6  15  11      311.71      210.28     71.17 o
  -5  15  11      278.35      283.62     64.90 o
  -4  15  11     1055.22     1136.79     93.01 o
  -3  15  11      925.71      995.21     88.54 o
  -2  15  11     1859.62     2082.92    149.98 o
  -1  15  11     1059.94     1137.09     80.17 o
   0  15  11     1074.23     1026.11     78.88 o
   1  15  11      906.82      897.71     76.55 o
   2  15  11      429.86      478.98    139.74 o
  -7  16  11        6.25       22.62     66.35 o
  -6  16  11       38.58       37.61     76.36 o
  -5  16  11       20.22      -43.18     53.80 o
  -4  16  11      216.54      326.72     77.43 o
  -3  16  11       32.72        0.53     48.19 o
  -2  16  11       42.71       55.33     50.95 o
  -1  16  11        9.37       -2.43     46.42 o
   0  16  11        1.96      -10.30     45.30 o
   1  16  11        9.15      -11.13     49.97 o
  -6  17  11      363.83      356.73    108.53 o
  -5  17  11      119.04       80.17     75.76 o
  -4  17  11      446.41      403.79     72.42 o
  -3  17  11      302.53      319.69     68.68 o
  -2  17  11      174.15      203.72     58.84 o
  -1  17  11       79.18       82.14     49.91 o
   0  17  11       83.35      112.73     52.57 o
  -4  18  11       10.97      -88.22    113.00 o
  -3  18  11        3.88       34.95     57.95 o
  -2  18  11        2.99       56.69     58.30 o
  -1  18  11        7.74       64.67     73.31 o
 -11   0  12      301.92       52.18    101.68 o
 -10   0  12        5.92      -50.47    104.11 o
  -9   0  12      154.02      100.86     76.16 o
  -8   0  12     1230.46     1370.21    112.18 o
  -7   0  12     1075.99     1114.51    110.81 o
  -6   0  12     4169.28     4210.67    233.97 o
  -5   0  12     2957.34     3202.74    149.62 o
  -4   0  12     3292.49     3332.17    265.61 o
  -3   0  12     6917.09     6467.79    201.72 o
  -2   0  12      433.17      463.10     40.59 o
  -1   0  12     7066.98     7142.96    258.78 o
   0   0  12      814.91      828.14     56.47 o
   1   0  12      355.32      467.75     49.46 o
   2   0  12     1043.09     1115.70     95.30 o
   3   0  12      608.65      733.68    160.06 o
   4   0  12      941.82      983.21    188.46 o
   5   0  12      445.26      372.45    166.91 o
 -11   1  12       25.17       -0.22     58.81 o
 -10   1  12      267.15      292.19     61.05 o
  -9   1  12       63.75       28.90     44.29 o
  -8   1  12      610.44      699.77     69.78 o
  -7   1  12      238.96      298.18     40.57 o
  -6   1  12       25.90       13.17     24.98 o
  -5   1  12      539.40      588.20     62.68 o
  -4   1  12     2416.84     2253.60     64.75 o
  -3   1  12        3.89       21.65     21.34 o
  -2   1  12      745.35      723.32     39.66 o
  -1   1  12      542.08      597.20     38.13 o
   0   1  12      190.51      217.07     41.90 o
   1   1  12     1760.62     1809.68     71.96 o
   2   1  12      112.46      200.17     44.84 o
   3   1  12        0.32      -18.07     47.41 o
   4   1  12       11.96      147.02     97.16 o
   5   1  12        0.34      -14.62     97.02 o
 -11   2  12      276.08      168.27     62.07 o
 -10   2  12       36.62      -19.34     49.19 o
  -9   2  12        2.47      -39.89     39.89 o
  -8   2  12        0.80      -36.92     36.92 o
  -7   2  12     1490.26     1528.16     86.22 o
  -6   2  12      103.87      105.75     28.36 o
  -5   2  12      603.90      570.69     45.88 o
  -4   2  12       49.88       80.34     26.24 o
  -3   2  12     1767.91     1643.21     93.64 o
  -2   2  12     2054.11     1991.77     67.58 o
  -1   2  12     7836.94     7105.42    317.62 o
   0   2  12     4297.04     4352.88    119.84 o
   1   2  12     4774.68     4708.27    130.60 o
   2   2  12     3868.62     3465.07    127.13 o
   3   2  12     1906.23     1946.59    111.46 o
   4   2  12     1309.75     1350.61    109.32 o
   5   2  12      523.83      661.21     92.52 o
 -11   3  12       99.08      -51.80     65.61 o
 -10   3  12      723.50      820.65     77.54 o
  -9   3  12      269.29      166.52     48.67 o
  -8   3  12     1041.16     1095.31     85.77 o
  -7   3  12      993.20     1050.39    108.98 o
  -6   3  12      223.82      232.37     40.48 o
  -5   3  12     8220.54     8532.82    203.09 o
  -4   3  12      120.49      208.07     30.70 o
  -3   3  12     6753.48     6631.57    163.08 o
  -2   3  12     1665.57     1667.21     62.17 o
  -1   3  12     1749.11     1696.47     63.98 o
   0   3  12      744.01      772.58     45.15 o
   1   3  12     1030.60     1102.73     84.95 o
   2   3  12      403.12      457.42     53.09 o
   3   3  12        0.91       23.01     42.39 o
   4   3  12        1.22       30.44     85.15 o
   5   3  12        2.03       11.06     67.93 o
 -11   4  12      119.44       83.65     69.20 o
 -10   4  12       66.25      117.78     80.28 o
  -9   4  12        1.39      -47.18     48.84 o
  -8   4  12      811.77      970.93     98.70 o
  -7   4  12        1.67      -31.77     33.76 o
  -6   4  12     1141.54     1119.32     64.98 o
  -5   4  12      852.97      952.43     81.20 o
  -4   4  12       53.84       17.96     24.30 o
  -3   4  12      211.59      207.46     30.20 o
  -2   4  12     2015.85     1940.62     86.87 o
  -1   4  12       40.02      -16.19     24.30 o
   0   4  12     2351.57     2393.91     81.63 o
   1   4  12     2832.19     2950.79    112.87 o
   2   4  12     1881.37     2128.13     97.82 o
   3   4  12     1463.81     1609.56     94.29 o
   4   4  12      487.82      494.09     64.33 o
   5   4  12      223.87      284.09     94.70 o
 -11   5  12      292.13      184.98     74.29 o
 -10   5  12      398.70      552.06    145.89 o
  -9   5  12     1012.06     1025.15     91.99 o
  -8   5  12      440.68      542.06     84.69 o
  -7   5  12     1182.42     1116.57     82.78 o
  -6   5  12     2735.35     2725.36    102.14 o
  -5   5  12     7439.15     6936.70    293.79 o
  -4   5  12     9001.96     8739.85    206.92 o
  -3   5  12     5476.60     5599.37    182.47 o
  -2   5  12     8907.34     8750.69    231.09 o
  -1   5  12     8148.09     7556.12    185.18 o
   0   5  12     3648.33     3437.25    122.44 o
   1   5  12     1557.83     1410.58     83.73 o
   2   5  12      473.37      403.94     52.97 o
   3   5  12      122.77      150.58     49.04 o
   4   5  12        8.03       -2.31     65.94 o
   5   5  12       13.23      -19.35     78.95 o
 -10   6  12       19.35        2.92     60.06 o
  -9   6  12      163.33      179.68     63.39 o
  -8   6  12       54.14       58.98     56.29 o
  -7   6  12      697.18      711.52     66.70 o
  -6   6  12      368.70      308.98     44.44 o
  -5   6  12     1356.72     1472.81     63.27 o
  -4   6  12     4121.26     3638.04    105.57 o
  -3   6  12       53.96       73.06     27.09 o
  -2   6  12     1306.38     1195.25     65.83 o
  -1   6  12     1886.98     1805.12     81.69 o
   0   6  12       17.27       12.04     34.31 o
   1   6  12        6.13       75.29     37.79 o
   2   6  12        2.80        6.21     40.17 o
   3   6  12       15.66       78.38     46.47 o
   4   6  12       12.90       44.86     51.76 o
   5   6  12        0.05       47.27     83.81 o
 -10   7  12      281.70      133.24     80.03 o
  -9   7  12     1546.70     1709.20    116.12 o
  -8   7  12     1020.92     1069.74     75.44 o
  -7   7  12     1238.16     1156.83     79.83 o
  -6   7  12     3218.15     3345.85    120.43 o
  -5   7  12     1020.36     1076.04     64.57 o
  -4   7  12     4397.80     4205.84    154.50 o
  -3   7  12      400.07      409.56     38.36 o
  -2   7  12      556.23      536.95     41.64 o
  -1   7  12      876.22      771.19     57.81 o
   0   7  12       39.31       22.54     34.45 o
   1   7  12      819.45      826.69     63.35 o
   2   7  12       42.19      -37.18     37.18 o
   3   7  12       54.67      -14.94     44.24 o
   4   7  12        0.13      -52.53     56.69 o
 -10   8  12        6.28      -73.58     73.58 o
  -9   8  12        3.93       26.22     47.48 o
  -8   8  12        0.13      -12.13     62.29 o
  -7   8  12      203.10      152.08     43.51 o
  -6   8  12        0.41      -13.29     35.68 o
  -5   8  12      711.70      774.40     58.52 o
  -4   8  12      173.10      246.23     36.32 o
  -3   8  12      281.09      327.22     36.75 o
  -2   8  12      109.82       49.15     60.68 o
  -1   8  12      189.43      104.84     36.19 o
   0   8  12      332.28      473.12     52.49 o
   1   8  12      104.43       30.09     39.61 o
   2   8  12       84.84       66.42     44.68 o
   3   8  12       13.33      -28.21     43.09 o
   4   8  12       17.56       37.91     89.85 o
 -10   9  12      190.33       90.80    161.10 o
  -9   9  12      528.72      692.36     79.60 o
  -8   9  12     1748.38     1537.84     90.77 o
  -7   9  12     1274.20     1177.56     77.90 o
  -6   9  12     2865.67     2915.63    131.09 o
  -5   9  12     2174.88     2202.22     94.97 o
  -4   9  12     3567.09     3489.65    108.20 o
  -3   9  12      456.25      443.19     59.85 o
  -2   9  12      591.60      546.52     68.42 o
  -1   9  12     1953.24     1855.15    141.07 o
   0   9  12      526.12      506.21     53.42 o
   1   9  12      412.27      421.32     54.05 o
   2   9  12       21.53        6.73     42.52 o
   3   9  12        0.04      -36.76     46.02 o
   4   9  12       11.69       -9.43     63.94 o
  -9  10  12       45.39       13.32     61.51 o
  -8  10  12       44.05       36.43     50.03 o
  -7  10  12      421.83      560.60     62.71 o
  -6  10  12      204.10      229.43     48.23 o
  -5  10  12     1004.75      978.14     67.28 o
  -4  10  12     1014.46      997.67     71.30 o
  -3  10  12        1.04      -16.34     33.00 o
  -2  10  12     1564.63     1560.85     79.97 o
  -1  10  12       82.75       70.66     37.57 o
   0  10  12      762.55      698.63     75.00 o
   1  10  12       71.07       90.26     44.07 o
   2  10  12       81.77       91.20     48.79 o
   3  10  12      266.95      300.83     58.00 o
   4  10  12      152.16      186.63     80.50 o
  -9  11  12       15.56      -46.16     61.41 o
  -8  11  12      644.00      591.14     68.76 o
  -7  11  12      307.35      184.81     52.41 o
  -6  11  12      604.97      606.91     72.05 o
  -5  11  12     2458.03     2467.62    123.87 o
  -4  11  12     1150.83     1080.98     97.14 o
  -3  11  12     2358.05     2445.98    155.17 o
  -2  11  12     1354.18     1287.48     80.69 o
  -1  11  12     1984.34     1749.41     95.84 o
   0  11  12     1399.95     1348.37     91.78 o
   1  11  12      217.97      156.70     48.62 o
   2  11  12       57.64       58.82     50.50 o
   3  11  12        5.13       12.62     55.40 o
  -9  12  12        1.38      -34.60     60.31 o
  -8  12  12      158.91      128.72     66.86 o
  -7  12  12      116.14       88.28     52.07 o
  -6  12  12        0.77      -40.41     40.41 o
  -5  12  12       70.87       43.75     41.19 o
  -4  12  12        1.51      -25.65     42.09 o
  -3  12  12        8.99        6.91     53.10 o
  -2  12  12      451.15      563.31     57.73 o
  -1  12  12      830.33      768.33     65.37 o
   0  12  12      873.84     1002.29     73.61 o
   1  12  12     1187.35     1315.11     85.51 o
   2  12  12      891.02      790.70     73.71 o
   3  12  12      702.94      746.30     89.45 o
  -8  13  12       53.89       40.60     66.07 o
  -7  13  12       97.01      105.00     52.79 o
  -6  13  12        5.84       10.35     47.43 o
  -5  13  12      260.71      265.78     59.36 o
  -4  13  12       41.04      -43.71     43.71 o
  -3  13  12       43.19        4.54     44.38 o
  -2  13  12      138.72      138.29     45.36 o
  -1  13  12      119.20       96.65     43.76 o
   0  13  12        4.50       51.82     60.65 o
   1  13  12       14.29       55.66     48.42 o
   2  13  12        4.88      -20.48     48.97 o
  -8  14  12        9.40       -0.74     85.81 o
  -7  14  12        7.66      -25.57     62.47 o
  -6  14  12      323.99      422.39     76.90 o
  -5  14  12      158.00       84.17     55.27 o
  -4  14  12       75.43       51.36     53.16 o
  -3  14  12      281.31      285.88     59.46 o
  -2  14  12      277.87      233.72     53.54 o
  -1  14  12      577.49      640.65     74.80 o
   0  14  12      146.50       74.65     71.70 o
   1  14  12      451.86      565.57     66.58 o
   2  14  12      371.90      317.87     74.44 o
  -7  15  12        4.30      -38.48     66.02 o
  -6  15  12        0.02      -54.02     54.02 o
  -5  15  12       41.97       -5.81     55.56 o
  -4  15  12       40.69       19.73     52.55 o
  -3  15  12       20.88       48.50     53.76 o
  -2  15  12       43.19       52.86     50.67 o
  -1  15  12       70.46       -2.14     45.24 o
   0  15  12       33.39       15.13     47.91 o
   1  15  12       44.42       11.99     48.99 o
  -6  16  12       95.52       27.77     93.53 o
  -5  16  12      196.21      140.22     62.93 o
  -4  16  12      194.29      170.90     62.54 o
  -3  16  12      477.37      362.18     68.85 o
  -2  16  12      532.97      551.92     72.96 o
  -1  16  12      421.68      563.00     65.69 o
   0  16  12      254.47      306.17     60.15 o
  -5  17  12       66.34       61.55     70.43 o
  -4  17  12        2.40       39.81     55.60 o
  -3  17  12       12.63        1.90     51.26 o
  -2  17  12        1.50      -22.61     52.27 o
  -1  17  12        4.73      123.05     52.76 o
 -11   1  13      539.45      627.07     79.72 o
 -10   1  13     1250.39     1380.22    101.98 o
  -9   1  13     1312.98     1045.06     77.28 o
  -8   1  13     2545.15     2535.47    136.37 o
  -7   1  13      975.89      867.62     60.76 o
  -6   1  13     7532.53     7772.78    245.29 o
  -5   1  13     1420.33     1588.39     74.84 o
  -4   1  13     2129.82     2111.16     80.52 o
  -3   1  13     4450.15     4391.05    117.71 o
  -2   1  13      531.75      605.81     39.64 o
  -1   1  13     2443.16     2497.85    124.95 o
   0   1  13      363.72      446.21     54.33 o
   1   1  13      505.92      573.96     53.05 o
   2   1  13      126.58      185.33     75.11 o
   3   1  13      936.32      876.10    136.48 o
   4   1  13      320.87      245.61    108.77 o
   5   1  13      158.17      181.38    104.36 o
 -11   2  13        1.19      -58.85     58.85 o
 -10   2  13       72.74      188.41     70.37 o
  -9   2  13      155.01      164.78     61.80 o
  -8   2  13       34.86       31.45     47.05 o
  -7   2  13      249.79      332.76     47.33 o
  -6   2  13      656.30      691.91     50.53 o
  -5   2  13      106.07      106.52     37.57 o
  -4   2  13     6290.92     6177.33    155.04 o
  -3   2  13      799.90      783.11     43.82 o
  -2   2  13     6869.13     6473.21    160.81 o
  -1   2  13     3372.12     3309.36     99.43 o
   0   2  13     1532.09     1427.59     66.64 o
   1   2  13     3468.77     3794.64    132.65 o
   2   2  13      844.51      842.26     66.29 o
   3   2  13      486.26      828.29    122.49 o
   4   2  13       53.48       71.77     95.44 o
   5   2  13        0.39      -28.69    149.04 o
 -11   3  13      250.03      308.34    103.18 o
 -10   3  13      767.36      483.66     79.76 o
  -9   3  13      811.95      605.99     78.71 o
  -8   3  13       85.96       86.00     51.56 o
  -7   3  13      333.35      414.64     77.05 o
  -6   3  13       41.72       30.80     32.21 o
  -5   3  13      257.46      256.41     44.13 o
  -4   3  13      118.57      130.33     33.39 o
  -3   3  13       10.66      -22.22     22.22 o
  -2   3  13      141.24      214.67     29.22 o
  -1   3  13      687.00      676.08     42.96 o
   0   3  13      554.80      580.73     43.55 o
   1   3  13      298.98      314.43     76.24 o
   2   3  13       90.78       82.00     43.60 o
   3   3  13       26.58       -3.26     47.80 o
   4   3  13       53.87       71.38     93.92 o
 -11   4  13       15.37      -61.86     61.86 o
 -10   4  13       54.54       50.39     63.26 o
  -9   4  13      342.95      402.12     77.66 o
  -8   4  13      682.12      787.44     64.63 o
  -7   4  13     1125.33     1327.42     88.08 o
  -6   4  13     2553.99     2662.39    101.53 o
  -5   4  13        4.89       -5.60     27.01 o
  -4   4  13     1104.95     1164.25     63.66 o
  -3   4  13       27.19      -16.71     27.52 o
  -2   4  13       83.88      116.12     27.88 o
  -1   4  13      189.98      188.08     31.71 o
   0   4  13       30.92       -7.96     36.43 o
   1   4  13     1385.11     1266.97     75.64 o
   2   4  13      370.62      215.87     49.75 o
   3   4  13      682.73      703.19     92.33 o
   4   4  13      259.39      241.09     90.06 o
 -10   5  13      154.25       58.52    138.12 o
  -9   5  13      664.57      794.78     85.32 o
  -8   5  13       56.43       64.55     49.35 o
  -7   5  13     1465.44     1440.48    126.20 o
  -6   5  13      468.63      443.35     64.02 o
  -5   5  13     6255.10     6289.85    160.19 o
  -4   5  13     1683.05     1732.97     67.83 o
  -3   5  13      192.99      148.42     30.71 o
  -2   5  13      655.61      637.01     42.11 o
  -1   5  13     1838.54     1862.00    101.56 o
   0   5  13      335.75      308.35     46.04 o
   1   5  13       45.26       -0.57     39.31 o
   2   5  13      162.15      171.82     48.80 o
   3   5  13       88.65       58.53     58.24 o
   4   5  13      105.66      141.62     59.22 o
 -10   6  13      108.84       18.87     58.82 o
  -9   6  13        3.43      -65.89     65.89 o
  -8   6  13      831.01      775.16     67.27 o
  -7   6  13      923.15      837.55     66.15 o
  -6   6  13     1584.75     1552.22     79.45 o
  -5   6  13     2163.40     2132.08     78.39 o
  -4   6  13     1062.96      978.46     53.85 o
  -3   6  13     6850.52     7035.50    188.83 o
  -2   6  13     1233.41     1201.75     78.90 o
  -1   6  13     1958.18     1713.28    127.22 o
   0   6  13     3457.78     3191.66    188.91 o
   1   6  13     1774.15     1638.81     86.22 o
   2   6  13     1477.52     1440.74     86.09 o
   3   6  13      652.19      616.31     69.10 o
   4   6  13      478.15      584.64    118.68 o
 -10   7  13       38.94       -6.01     60.50 o
  -9   7  13       40.75       32.16     56.29 o
  -8   7  13        1.15      -23.43     47.21 o
  -7   7  13       49.27        4.03     39.30 o
  -6   7  13      531.86      447.16     52.98 o
  -5   7  13     1493.45     1425.20     74.35 o
  -4   7  13     1393.07     1167.57    107.08 o
  -3   7  13       31.52       12.73     27.47 o
  -2   7  13        6.30        2.52     33.49 o
  -1   7  13        3.92      -25.84     33.18 o
   0   7  13       25.05       13.45     36.45 o
   1   7  13        2.30      -20.89     72.69 o
   2   7  13       53.65       90.17     44.85 o
   3   7  13       19.48       -1.87     47.51 o
   4   7  13       25.06      -36.86     64.24 o
 -10   8  13       14.25       65.06     66.16 o
  -9   8  13       41.76       36.45     51.09 o
  -8   8  13       24.84       37.51     45.52 o
  -7   8  13      454.89      485.84     57.44 o
  -6   8  13        7.29       15.79     39.13 o
  -5   8  13     2123.83     2375.67     97.87 o
  -4   8  13     2299.93     2244.97     95.75 o
  -3   8  13    11350.44    11261.15    264.36 o
  -2   8  13     4156.87     4104.35    197.55 o
  -1   8  13     3662.89     3541.23    126.12 o
   0   8  13     6398.33     6293.92    218.62 o
   1   8  13     2103.49     2080.66     98.25 o
   2   8  13     1944.80     2147.42    131.16 o
   3   8  13      676.70      570.55     68.91 o
   4   8  13      491.15      541.06     82.72 o
 -10   9  13      129.09      118.48     84.17 o
  -9   9  13      187.46      158.64     57.19 o
  -8   9  13      104.73      123.96     53.56 o
  -7   9  13     1550.69     1607.11     89.74 o
  -6   9  13      185.64      145.74     43.06 o
  -5   9  13     1082.94     1169.40    100.89 o
  -4   9  13      288.91      349.49     41.93 o
  -3   9  13      965.11      875.89     62.32 o
  -2   9  13     1538.97     1581.74     81.89 o
  -1   9  13       94.57      140.16     41.62 o
   0   9  13       31.00       84.54     69.82 o
   1   9  13      101.55      154.96     46.75 o
   2   9  13       96.48       34.45     61.25 o
   3   9  13       26.85      -12.32     51.36 o
  -9  10  13       96.89       76.66     53.86 o
  -8  10  13       11.21      -45.46     45.46 o
  -7  10  13      469.17      616.49     85.53 o
  -6  10  13       15.12      -37.11     40.31 o
  -5  10  13      115.59      117.39     41.51 o
  -4  10  13     1522.12     1408.20     75.85 o
  -3  10  13     1574.52     1405.72     78.06 o
  -2  10  13      507.46      564.14     58.53 o
  -1  10  13       70.81       53.97     40.24 o
   0  10  13      468.52      509.89     60.07 o
   1  10  13      564.95      613.08     65.97 o
   2  10  13      274.44      303.70     68.13 o
   3  10  13      402.13      335.28     74.85 o
  -9  11  13      284.92      354.77    125.96 o
  -8  11  13       51.14       67.77     52.11 o
  -7  11  13      505.80      529.61     65.32 o
  -6  11  13      246.00      259.49     53.99 o
  -5  11  13      124.52      172.87     46.47 o
  -4  11  13       67.54       72.67     45.13 o
  -3  11  13      187.72      151.59     54.85 o
  -2  11  13      968.10      858.72     91.84 o
  -1  11  13       15.51        6.67     39.75 o
   0  11  13       47.36       38.52     43.66 o
   1  11  13       18.69      -45.46     45.46 o
   2  11  13       15.92       40.23     52.95 o
   3  11  13        2.70      -25.58    102.83 o
  -9  12  13       45.07      166.44     75.93 o
  -8  12  13       13.98       14.26     50.14 o
  -7  12  13       55.51       19.09     50.12 o
  -6  12  13      158.62      127.17     49.74 o
  -5  12  13       31.70      -42.41     56.55 o
  -4  12  13     1396.85     1318.96    117.85 o
  -3  12  13      551.27      492.58     80.50 o
  -2  12  13      422.73      392.22     54.51 o
  -1  12  13       12.85       60.54     45.13 o
   0  12  13       74.66       24.01     61.01 o
   1  12  13      347.30      418.13     69.72 o
   2  12  13       25.21      -30.40     49.69 o
  -8  13  13      389.80      429.16     82.36 o
  -7  13  13      199.15      143.81     56.02 o
  -6  13  13      736.38      674.72     83.31 o
  -5  13  13      104.69      123.22     57.13 o
  -4  13  13      110.76      125.21     55.31 o
  -3  13  13       13.93       -9.40     44.66 o
  -2  13  13        8.87      -16.52     42.23 o
  -1  13  13        0.08       -8.28     43.60 o
   0  13  13        1.00      -43.32     43.32 o
   1  13  13        0.03      -25.27     46.67 o
   2  13  13        0.11      155.89     69.83 o
  -7  14  13       33.95       22.18     52.91 o
  -6  14  13        0.15      -63.28     63.28 o
  -5  14  13        2.02      -34.23     92.15 o
  -4  14  13       98.27      116.45     53.60 o
  -3  14  13      107.90       74.81     51.91 o
  -2  14  13      160.60      159.32     48.98 o
  -1  14  13      219.94      238.63     61.02 o
   0  14  13      224.14      120.03     52.69 o
   1  14  13      165.12      210.40     57.23 o
  -7  15  13      327.48      397.07    104.12 o
  -6  15  13      999.29     1037.93     99.23 o
  -5  15  13      852.13      731.63    120.09 o
  -4  15  13      661.00      779.26     84.43 o
  -3  15  13      587.71      734.60     80.58 o
  -2  15  13       55.73       18.50     45.13 o
  -1  15  13       35.66       27.74     48.61 o
   0  15  13       29.30        4.20     48.25 o
  -6  16  13       21.79      164.68     90.63 o
  -5  16  13       65.85      -17.95     92.27 o
  -4  16  13      250.72      340.47     87.67 o
  -3  16  13      181.02      203.83     64.31 o
  -2  16  13      327.92      438.09     78.87 o
  -1  16  13      134.70      179.99     54.70 o
  -4  17  13       68.55       -9.94     55.83 o
  -3  17  13      129.48      145.58     61.99 o
  -2  17  13       64.23       59.85     55.20 o
 -11   0  14      112.95       17.48    129.58 o
 -10   0  14      282.06       88.67    119.85 o
  -9   0  14      557.24      512.95    134.15 o
  -8   0  14      318.75      405.91    113.89 o
  -7   0  14     3381.63     3609.13    251.01 o
  -6   0  14       21.83      -11.47     47.50 o
  -5   0  14     2209.39     2370.94    188.26 o
  -4   0  14      151.54      336.42     58.97 o
  -3   0  14      447.69      413.86     62.75 o
  -2   0  14     4912.12     4549.32    429.45 o
  -1   0  14      444.40      433.66     66.70 o
   0   0  14     1541.40     1402.00    106.38 o
   1   0  14     1036.78     1027.19    131.66 o
   2   0  14     3617.67     4648.83    364.21 o
   3   0  14     2016.34     2276.61    265.11 o
   4   0  14       91.90      -77.55    131.86 o
 -11   1  14        8.20      -66.93     66.93 o
 -10   1  14       34.01      117.88     63.45 o
  -9   1  14        9.32        2.95     53.36 o
  -8   1  14       20.42      135.13     51.38 o
  -7   1  14        2.02       57.86     38.26 o
  -6   1  14       29.68       78.46     35.59 o
  -5   1  14      311.25      312.59     44.71 o
  -4   1  14      439.55      450.46     46.01 o
  -3   1  14      113.04       99.76     39.00 o
  -2   1  14     1414.73     1443.08     71.36 o
  -1   1  14      252.11      285.49     41.71 o
   0   1  14      392.23      399.70     48.55 o
   1   1  14      429.77      502.49     69.29 o
   2   1  14       31.94       38.94     85.01 o
   3   1  14       19.13      102.06     98.23 o
   4   1  14       46.94        3.00     95.73 o
 -11   2  14      118.68      -52.75     71.53 o
 -10   2  14      163.25       97.99     65.64 o
  -9   2  14      561.76      621.03     79.22 o
  -8   2  14     1043.02     1136.19     88.74 o
  -7   2  14     3546.61     3509.31    138.42 o
  -6   2  14     2927.73     2755.59    107.45 o
  -5   2  14     5352.77     5434.34    142.57 o
  -4   2  14     6521.96     6293.24    159.07 o
  -3   2  14     5211.97     4946.77    149.14 o
  -2   2  14     7735.61     7189.33    202.90 o
  -1   2  14     2489.06     2306.59    113.19 o
   0   2  14     1165.80     1243.78    106.46 o
   1   2  14      772.32      717.88     75.81 o
   2   2  14     1630.62     1565.01    109.57 o
   3   2  14      557.46      433.85    114.70 o
   4   2  14       10.01      -92.02    105.70 o
 -11   3  14      177.38      188.09     74.58 o
 -10   3  14       13.81       -1.92     59.67 o
  -9   3  14      491.46      520.56     73.22 o
  -8   3  14      354.23      401.97     78.35 o
  -7   3  14      548.02      495.05     62.01 o
  -6   3  14       58.97       83.31     32.47 o
  -5   3  14      311.32      340.98     55.01 o
  -4   3  14     1123.83     1126.25     54.86 o
  -3   3  14      677.33      734.36     45.13 o
  -2   3  14       22.62       43.69     27.85 o
  -1   3  14      282.80      280.06     36.14 o
   0   3  14       33.75        8.87     47.92 o
   1   3  14        3.36      -44.67     49.63 o
   2   3  14      757.04     1034.39     93.79 o
   3   3  14      104.08       65.92     94.26 o
   4   3  14      266.92      461.03    126.35 o
 -10   4  14       53.31      131.89     68.16 o
  -9   4  14      177.87       73.68     60.39 o
  -8   4  14     1198.43     1188.12    103.64 o
  -7   4  14      322.95      347.85     49.28 o
  -6   4  14     3982.30     3745.82    126.82 o
  -5   4  14     1706.91     1589.72    118.41 o
  -4   4  14     6359.09     5979.07    154.75 o
  -3   4  14     4974.16     4518.13    124.82 o
  -2   4  14     2097.93     1886.47     72.50 o
  -1   4  14     3578.13     3578.25    107.52 o
   0   4  14      155.37      138.10     43.20 o
   1   4  14      478.25      652.73     61.38 o
   2   4  14      328.09      402.61     58.91 o
   3   4  14       97.22       92.49    148.63 o
   4   4  14       28.27        3.08     90.53 o
 -10   5  14      503.31      427.73     78.47 o
  -9   5  14      546.15      460.89     90.90 o
  -8   5  14     1903.97     2002.15    132.14 o
  -7   5  14      967.33      947.15     67.04 o
  -6   5  14      405.64      432.68     49.79 o
  -5   5  14      117.12      199.20     35.83 o
  -4   5  14      147.36      159.88     45.44 o
  -3   5  14        6.60       32.99     28.52 o
  -2   5  14     3246.23     2964.84    140.51 o
  -1   5  14     1792.36     1672.68    117.05 o
   0   5  14      270.78      233.60     44.82 o
   1   5  14      851.65      823.60     67.68 o
   2   5  14      890.54      950.02     75.53 o
   3   5  14      732.68      916.07     81.89 o
   4   5  14      366.01      464.00    112.99 o
 -10   6  14       91.89      206.22     88.23 o
  -9   6  14        5.59       -1.62     57.08 o
  -8   6  14      415.13      465.75     78.65 o
  -7   6  14      322.20      422.72     54.97 o
  -6   6  14       99.26       82.43     38.64 o
  -5   6  14      566.26      781.80     73.91 o
  -4   6  14      149.71      176.73     34.71 o
  -3   6  14       10.94       -6.70     33.68 o
  -2   6  14      210.03      165.82     38.85 o
  -1   6  14      480.37      541.94     53.82 o
   0   6  14       40.65       13.52     42.67 o
   1   6  14      125.94      117.68     46.49 o
   2   6  14      108.63       88.50     49.66 o
   3   6  14      154.88      157.10     58.49 o
 -10   7  14      596.41      461.57     78.23 o
  -9   7  14       23.66      -13.16     56.32 o
  -8   7  14      463.37      506.24     62.92 o
  -7   7  14       61.55       50.48     56.77 o
  -6   7  14        3.72       23.28     36.93 o
  -5   7  14      355.38      362.34     46.90 o
  -4   7  14      158.09      113.19     32.68 o
  -3   7  14     1625.99     1750.79     97.26 o
  -2   7  14      256.24      208.99     41.36 o
  -1   7  14       42.58       25.58     38.07 o
   0   7  14       87.02      121.48     43.25 o
   1   7  14       77.07      113.86     48.36 o
   2   7  14       96.58       61.00     50.43 o
   3   7  14      346.26      370.68     65.68 o
 -10   8  14        7.57      -35.59     66.27 o
  -9   8  14        0.46       11.35     51.49 o
  -8   8  14        8.70       12.68     47.03 o
  -7   8  14       14.08        0.42     43.68 o
  -6   8  14      396.94      519.23     76.16 o
  -5   8  14       12.92       30.00     42.64 o
  -4   8  14        0.34       -3.84     29.92 o
  -3   8  14      131.02       94.40     38.18 o
  -2   8  14        7.36       20.19     34.86 o
  -1   8  14      157.09      184.99     44.05 o
   0   8  14       88.99      -25.51     40.90 o
   1   8  14      271.39      237.77     52.56 o
   2   8  14       81.00       48.06     50.88 o
   3   8  14       18.60       58.52     55.61 o
  -9   9  14      364.43      352.48    133.54 o
  -8   9  14      126.50      118.15     53.53 o
  -7   9  14      332.02      377.62     58.24 o
  -6   9  14        2.63       22.17     44.40 o
  -5   9  14      128.55      108.55     49.20 o
  -4   9  14       10.03      -12.93     31.45 o
  -3   9  14        0.99       53.85     37.46 o
  -2   9  14      509.20      563.58     57.00 o
  -1   9  14      253.91      258.48     47.85 o
   0   9  14      174.43      220.18     50.02 o
   1   9  14      297.75      417.13     61.80 o
   2   9  14      173.78       76.71     53.43 o
   3   9  14      153.00      161.75     57.89 o
  -9  10  14       18.18      -17.25     52.92 o
  -8  10  14      467.49      648.02     71.60 o
  -7  10  14       59.20       81.51     48.70 o
  -6  10  14      634.73      730.11     68.13 o
  -5  10  14       68.37       72.14     41.95 o
  -4  10  14       67.22       93.20     46.26 o
  -3  10  14       20.58      101.29     40.89 o
  -2  10  14        2.29        5.66     38.86 o
  -1  10  14      517.26      548.91     59.63 o
   0  10  14        4.39       56.79     46.80 o
   1  10  14      234.77      224.84     55.71 o
   2  10  14      133.01      155.41     56.06 o
  -9  11  14      535.57      486.13    122.88 o
  -8  11  14       89.09       69.14     54.14 o
  -7  11  14      497.99      580.49     78.92 o
  -6  11  14      153.94      233.08     55.29 o
  -5  11  14      103.47       64.36     52.52 o
  -4  11  14      206.53      185.03     55.28 o
  -3  11  14      171.30      164.10     45.93 o
  -2  11  14      187.00      195.95     49.00 o
  -1  11  14      623.81      697.75     67.20 o
   0  11  14      762.11      957.99     77.35 o
   1  11  14      589.06      465.13     63.22 o
   2  11  14      321.62      387.71     65.71 o
  -8  12  14      641.12      719.41     78.40 o
  -7  12  14      785.56      895.35    125.76 o
  -6  12  14     1083.50     1369.84     89.76 o
  -5  12  14     1962.86     2179.24    134.35 o
  -4  12  14     1573.77     1662.99    105.94 o
  -3  12  14     1884.97     2046.74    101.16 o
  -2  12  14     1816.95     1596.62    174.45 o
  -1  12  14     1575.39     1458.43     89.51 o
   0  12  14      535.78      483.03     64.06 o
   1  12  14       81.17       -1.47     51.71 o
   2  12  14       63.71      107.29     57.58 o
  -8  13  14        2.69      -48.31     48.31 o
  -7  13  14        0.49      -30.52     50.44 o
  -6  13  14       79.36      148.45     62.58 o
  -5  13  14        2.94       -2.84     53.07 o
  -4  13  14      357.47      429.05     71.90 o
  -3  13  14       83.53       88.44     52.09 o
  -2  13  14      158.81      233.26     52.90 o
  -1  13  14       57.54       56.48     48.76 o
   0  13  14       20.19       59.85     73.21 o
   1  13  14       17.62       41.16     52.93 o
  -7  14  14      401.52      427.27     77.29 o
  -6  14  14      195.03       99.73     62.63 o
  -5  14  14      784.99      792.86     97.24 o
  -4  14  14      470.21      577.69     75.72 o
  -3  14  14      590.63      537.58     70.98 o
  -2  14  14     1124.42     1033.22     99.13 o
  -1  14  14      942.76      735.47     78.02 o
   0  14  14      727.64      672.93     72.28 o
  -6  15  14        1.48      -88.96     88.96 o
  -5  15  14        5.45      -64.39     71.81 o
  -4  15  14       10.40      -19.09     57.93 o
  -3  15  14        0.03       -7.94     50.37 o
  -2  15  14        7.14       42.46     47.01 o
  -1  15  14        1.25      -36.34     47.49 o
  -5  16  14      233.63      226.07     65.19 o
  -4  16  14      222.43      220.35     64.90 o
  -3  16  14      101.93      -12.28     53.57 o
  -2  16  14      180.25       83.38     55.33 o
 -11   1  15      205.76       61.69     93.95 o
 -10   1  15      164.54      143.74     91.94 o
  -9   1  15      240.45      323.63    116.27 o
  -8   1  15        4.51       -3.78     61.88 o
  -7   1  15      175.67      241.38     52.11 o
  -6   1  15      786.67      869.47     69.82 o
  -5   1  15      139.72       66.12     43.32 o
  -4   1  15     2631.34     2545.29     97.60 o
  -3   1  15     4066.31     3624.05    122.13 o
  -2   1  15     3071.82     2864.07    122.18 o
  -1   1  15     4033.01     3951.65    134.73 o
   0   1  15     1192.60     1139.01     72.12 o
   1   1  15     1453.84     1577.77    118.05 o
   2   1  15      105.36      183.73     95.71 o
   3   1  15      690.41      892.34    143.80 o
 -10   2  15      534.67      732.33    112.09 o
  -9   2  15      133.04      -40.00     72.39 o
  -8   2  15     2189.51     2220.92    147.69 o
  -7   2  15     1090.72     1130.30     83.06 o
  -6   2  15     1540.66     1730.42     81.93 o
  -5   2  15     3430.91     3529.49    120.81 o
  -4   2  15      281.67      283.72     42.77 o
  -3   2  15     2349.85     2412.52    103.28 o
  -2   2  15       49.80       96.62     44.77 o
  -1   2  15      176.92      189.66     61.63 o
   0   2  15      448.62      366.59     67.40 o
   1   2  15      152.44      113.12     76.57 o
   2   2  15        5.68      -56.07    104.01 o
   3   2  15       93.81      178.25    101.05 o
 -10   3  15       37.91      -52.19     80.43 o
  -9   3  15       92.85      -44.27     52.64 o
  -8   3  15      118.10      105.34     53.99 o
  -7   3  15        8.17       50.07     50.46 o
  -6   3  15      246.74      282.13     39.35 o
  -5   3  15       18.11        1.61     35.10 o
  -4   3  15      565.92      575.00     52.85 o
  -3   3  15      115.47      179.79     39.27 o
  -2   3  15       52.40      -12.92     34.10 o
  -1   3  15      128.41      127.01     55.26 o
   0   3  15     1608.67     1762.54    232.10 o
   1   3  15      295.17      199.35     62.59 o
   2   3  15      262.55      212.77     70.17 o
   3   3  15      431.16      368.74    111.18 o
 -10   4  15      414.28      401.49     77.31 o
  -9   4  15      232.24       79.44     60.17 o
  -8   4  15      590.48      534.66     84.46 o
  -7   4  15      873.57      806.80     64.89 o
  -6   4  15      542.22      625.61     54.56 o
  -5   4  15     2607.18     2627.05     89.14 o
  -4   4  15     1173.53     1200.86     67.76 o
  -3   4  15     4361.18     4217.85    149.51 o
  -2   4  15     1463.52     1566.31    112.22 o
  -1   4  15     1084.81     1159.64     88.84 o
   0   4  15      837.45      902.18     87.11 o
   1   4  15      750.37      637.85    136.49 o
   2   4  15      476.68      453.96     80.59 o
   3   4  15       24.00       19.84     89.51 o
 -10   5  15       86.73       55.52    138.71 o
  -9   5  15        1.46      -28.14     54.18 o
  -8   5  15      106.27      139.13     48.31 o
  -7   5  15      498.59      541.17     57.49 o
  -6   5  15        4.88       36.45     36.17 o
  -5   5  15      969.84     1032.63     57.74 o
  -4   5  15       26.18       12.43     29.90 o
  -3   5  15      184.45      185.30     34.43 o
  -2   5  15      386.32      429.89     52.35 o
  -1   5  15      320.93      264.94     79.86 o
   0   5  15     1268.37     1343.25     95.63 o
   1   5  15       10.14       59.43     61.94 o
   2   5  15      104.87      236.32     71.91 o
   3   5  15       52.93      111.61     69.79 o
 -10   6  15      228.92      132.28     67.31 o
  -9   6  15     1415.24     1696.97    117.36 o
  -8   6  15      694.16      811.71     72.40 o
  -7   6  15     2224.43     2376.11    109.55 o
  -6   6  15     1753.07     1862.35     90.09 o
  -5   6  15     1376.75     1269.06     71.08 o
  -4   6  15     2310.62     2416.42     92.37 o
  -3   6  15     1109.82     1093.54     57.60 o
  -2   6  15     1876.18     1708.37     84.70 o
  -1   6  15      251.13      290.63     48.15 o
   0   6  15      539.32      482.88     57.88 o
   1   6  15      631.33      576.03     71.87 o
   2   6  15       47.77        5.73     49.85 o
   3   6  15       40.51      118.91     69.62 o
 -10   7  15       88.16      104.06     64.80 o
  -9   7  15       16.29      139.00     64.81 o
  -8   7  15       24.64       41.26     53.44 o
  -7   7  15       27.14       32.60     46.04 o
  -6   7  15       30.32      -37.27     37.27 o
  -5   7  15       14.78        5.13     33.57 o
  -4   7  15      220.68      244.14     37.86 o
  -3   7  15       17.07       44.56     36.50 o
  -2   7  15       48.05       84.36     38.40 o
  -1   7  15      285.88      217.14     47.30 o
   0   7  15      147.46       55.85     53.11 o
   1   7  15       18.24      -23.23     46.06 o
   2   7  15       16.94       42.55     52.73 o
   3   7  15        7.21       -0.37     55.15 o
  -9   8  15     1566.45     1898.03    108.72 o
  -8   8  15     1594.86     1656.38    124.29 o
  -7   8  15     2407.25     2502.22    113.45 o
  -6   8  15     4297.79     4163.80    145.63 o
  -5   8  15     1674.47     1406.29     78.33 o
  -4   8  15     2944.54     2879.82     99.21 o
  -3   8  15      761.27      728.71     62.68 o
  -2   8  15     1910.89     1715.12     89.24 o
  -1   8  15      234.18      258.20     65.81 o
   0   8  15       91.00       22.29     43.49 o
   1   8  15       53.46       36.12     49.76 o
   2   8  15       11.97       63.41     54.04 o
  -9   9  15       18.09      -17.87     51.47 o
  -8   9  15       22.28       95.46     54.99 o
  -7   9  15      237.02      165.23     65.44 o
  -6   9  15       27.86      -34.97     40.70 o
  -5   9  15     1580.35     1766.19     99.82 o
  -4   9  15      763.73      786.08     65.52 o
  -3   9  15     1480.61     1410.10     81.79 o
  -2   9  15     1035.75     1314.55     81.55 o
  -1   9  15      327.00      353.77     54.46 o
   0   9  15      490.23      419.09     58.86 o
   1   9  15       79.32       79.13     50.81 o
   2   9  15       57.66      178.87     97.07 o
  -9  10  15      213.77      109.20     70.23 o
  -8  10  15      493.51      358.56     79.71 o
  -7  10  15       97.31       17.62     50.44 o
  -6  10  15      826.69      762.83     70.59 o
  -5  10  15      489.85      313.48     73.07 o
  -4  10  15      426.79      376.53     61.92 o
  -3  10  15     1234.11     1251.12    120.39 o
  -2  10  15     1698.88     1460.64    189.47 o
  -1  10  15     1727.35     1661.74    107.45 o
   0  10  15      625.26      544.21     65.62 o
   1  10  15      259.63      282.35     70.21 o
   2  10  15      151.22      123.43     56.78 o
  -8  11  15      159.85      175.93     60.88 o
  -7  11  15        2.62       40.59     51.39 o
  -6  11  15       43.76       79.61     50.43 o
  -5  11  15        2.82        3.66     52.58 o
  -4  11  15      105.06      110.52     66.11 o
  -3  11  15        1.77       -4.84     42.42 o
  -2  11  15        6.12      -38.98     52.35 o
  -1  11  15       70.07      160.85     51.79 o
   0  11  15      512.51      556.43     67.88 o
   1  11  15      280.36      246.51     59.83 o
  -8  12  15      169.77      145.85     59.69 o
  -7  12  15       17.82      -29.10     50.03 o
  -6  12  15       55.99       -8.64     53.79 o
  -5  12  15      249.82      333.47     66.67 o
  -4  12  15        1.02      -22.90     46.93 o
  -3  12  15      200.47      208.38     52.55 o
  -2  12  15       94.16       62.02     45.56 o
  -1  12  15      224.69      219.91     55.72 o
   0  12  15       35.15       35.16     54.99 o
   1  12  15       22.78      -40.22     50.07 o
  -7  13  15       19.76        0.69     53.04 o
  -6  13  15       43.78       84.61     58.24 o
  -5  13  15        6.90        4.94     54.71 o
  -4  13  15      108.60      112.62     56.42 o
  -3  13  15        6.55      -70.90     70.90 o
  -2  13  15        4.94      -48.14     50.78 o
  -1  13  15       46.46       68.41     47.83 o
   0  13  15      228.09      166.71     55.12 o
  -6  14  15       35.63        3.26     61.96 o
  -5  14  15      200.50      158.80     62.51 o
  -4  14  15       38.27       92.69     54.76 o
  -3  14  15        6.04       -7.93     50.76 o
  -2  14  15       14.18      -53.54     55.84 o
  -1  14  15        1.12        4.59     47.17 o
  -5  15  15      168.66      108.12     59.85 o
  -4  15  15      369.92      433.86     74.03 o
  -3  15  15      425.23      516.09     75.22 o
  -2  15  15      193.12      218.46     62.86 o
 -10   0  16      544.25      507.59    146.86 o
  -9   0  16     1322.19     1253.78    177.34 o
  -8   0  16     2233.18     2185.56    208.72 o
  -7   0  16      599.11      633.79    121.83 o
  -6   0  16     5488.85     5804.54    249.02 o
  -5   0  16     1519.92     1493.15    110.00 o
  -4   0  16     5466.13     4581.37    229.87 o
  -3   0  16     4714.37     4610.67    442.55 o
  -2   0  16     2990.55     2919.57    159.49 o
  -1   0  16     3067.17     3101.02    230.01 o
   0   0  16      155.24      203.94    164.83 o
   1   0  16        7.45        0.20    125.51 o
   2   0  16      219.80      239.20    150.13 o
   3   0  16        9.53     -100.39    125.01 o
 -10   1  16       45.96       18.84     84.82 o
  -9   1  16        4.87      -17.23    115.63 o
  -8   1  16      164.17      271.37     80.11 o
  -7   1  16       10.82       -5.50     54.87 o
  -6   1  16      156.69      185.93     44.80 o
  -5   1  16      283.45      305.65     46.22 o
  -4   1  16       68.49       17.82     36.20 o
  -3   1  16        2.79      -16.32     36.28 o
  -2   1  16      612.15      681.50     58.13 o
  -1   1  16      233.21      295.34     49.56 o
   0   1  16      635.83      508.78     74.45 o
   1   1  16      350.26      367.97    105.85 o
   2   1  16      129.44      116.17    108.23 o
   3   1  16       51.10      355.22    304.48 o
 -10   2  16      930.28      906.05    126.23 o
  -9   2  16     1210.00     1380.26    130.32 o
  -8   2  16     1781.14     1730.49    170.49 o
  -7   2  16      900.57      810.14     75.68 o
  -6   2  16     1337.58     1463.08     81.98 o
  -5   2  16      304.49      284.63     45.61 o
  -4   2  16      418.34      564.72     53.23 o
  -3   2  16      295.55      190.05     42.28 o
  -2   2  16        1.75       -7.97     43.37 o
  -1   2  16       85.79      100.86     41.15 o
   0   2  16       15.64       60.93     57.38 o
   1   2  16       83.33      137.27     64.11 o
   2   2  16      133.66      145.26     96.63 o
   3   2  16        0.56      -19.19     89.07 o
 -10   3  16       44.31       20.73     85.08 o
  -9   3  16      164.93       61.16     76.49 o
  -8   3  16       26.83       70.10     99.00 o
  -7   3  16      679.71      765.28    146.08 o
  -6   3  16      388.33      432.01     58.52 o
  -5   3  16       14.51      -43.60     43.60 o
  -4   3  16     1252.31     1411.51     74.62 o
  -3   3  16      232.17      220.15     82.88 o
  -2   3  16     1326.94     1461.93     98.74 o
  -1   3  16      333.45      243.68     62.85 o
   0   3  16      797.23      846.68     99.68 o
   1   3  16      411.95      522.84     81.83 o
   2   3  16      210.12        2.84    178.28 o
 -10   4  16      612.45      647.84    109.56 o
  -9   4  16      497.90      384.17    130.57 o
  -8   4  16      510.98      468.31    104.35 o
  -7   4  16     2007.34     2062.73    113.21 o
  -6   4  16      204.47      142.37     71.39 o
  -5   4  16     1346.38     1464.34     80.96 o
  -4   4  16       66.96      125.08     40.38 o
  -3   4  16       63.93      -12.61     41.78 o
  -2   4  16        8.80       13.42     43.37 o
  -1   4  16      173.92      157.10     58.18 o
   0   4  16        1.85      106.58     62.21 o
   1   4  16      146.24      229.09     68.04 o
   2   4  16        6.35      -35.71     66.10 o
 -10   5  16        0.07      -65.99     65.99 o
  -9   5  16       27.65      -42.25     55.82 o
  -8   5  16      796.60      731.33     70.11 o
  -7   5  16      999.85     1031.55     74.62 o
  -6   5  16     2267.86     2312.56     98.78 o
  -5   5  16     1444.05     1336.92     66.23 o
  -4   5  16     2373.82     2248.97     97.35 o
  -3   5  16     2920.18     2594.89    105.91 o
  -2   5  16     1190.33     1099.58    119.17 o
  -1   5  16     1250.29     1131.84     95.37 o
   0   5  16      690.76      746.54    118.08 o
   1   5  16      386.50      472.31     79.78 o
   2   5  16      265.47      502.73     89.41 o
 -10   6  16        1.65      -16.12     61.08 o
  -9   6  16       42.89       41.99     61.35 o
  -8   6  16       11.09       85.58     51.38 o
  -7   6  16      880.94      784.05     68.42 o
  -6   6  16      146.46      188.62     45.58 o
  -5   6  16     1156.00     1123.01     62.80 o
  -4   6  16      731.17      571.36     63.68 o
  -3   6  16      903.53      853.17     76.03 o
  -2   6  16     1514.72     1506.56    110.64 o
  -1   6  16      202.09      242.14    120.28 o
   0   6  16      386.95      375.54     76.09 o
   1   6  16        5.02      -15.63     61.73 o
   2   6  16       38.21       35.19     99.60 o
  -9   7  16      246.63      266.26     73.05 o
  -8   7  16      160.10      191.62     58.07 o
  -7   7  16        4.05       -9.85     45.00 o
  -6   7  16       91.53       77.84     45.33 o
  -5   7  16      580.40      575.83     81.20 o
  -4   7  16      584.55      575.97     57.98 o
  -3   7  16     2524.16     2445.29    105.02 o
  -2   7  16     1280.01     1276.56     93.03 o
  -1   7  16     2737.05     2732.72    144.35 o
   0   7  16     1661.30     1740.41    116.15 o
   1   7  16     1388.23     1445.68    122.39 o
   2   7  16     1007.63      965.60    105.46 o
  -9   8  16        0.47       30.50     54.79 o
  -8   8  16       77.69       89.91     55.32 o
  -7   8  16       93.03       74.10     49.37 o
  -6   8  16       21.79       -3.41     42.79 o
  -5   8  16      618.63      757.56     64.45 o
  -4   8  16      139.36      133.19     43.61 o
  -3   8  16      102.28      130.59     44.62 o
  -2   8  16        1.43       -9.64     41.22 o
  -1   8  16        6.42       53.25     43.33 o
   0   8  16       48.80       53.43     49.67 o
   1   8  16       16.50       75.91     52.46 o
  -9   9  16       50.62      -40.16     52.97 o
  -8   9  16       11.77       69.72     54.60 o
  -7   9  16      262.04      251.89     58.76 o
  -6   9  16       15.51       30.57     55.74 o
  -5   9  16      792.60      783.99     64.74 o
  -4   9  16      690.98      581.60     61.04 o
  -3   9  16      827.30      830.18     75.24 o
  -2   9  16      759.05      875.95     74.12 o
  -1   9  16      779.01      773.09     71.14 o
   0   9  16      508.16      581.60     76.95 o
   1   9  16      501.76      510.03     92.34 o
  -8  10  16       19.40       33.89     53.17 o
  -7  10  16      633.63      746.53     75.59 o
  -6  10  16      112.76      134.77     51.42 o
  -5  10  16      875.66     1086.72     89.77 o
  -4  10  16      423.49      431.44     63.54 o
  -3  10  16      216.80      221.69     62.23 o
  -2  10  16      195.08      255.30     54.92 o
  -1  10  16       73.85       19.73     47.02 o
   0  10  16      229.78      184.79     54.01 o
   1  10  16        5.59       -3.28     52.49 o
  -8  11  16        1.86       24.25     55.59 o
  -7  11  16      476.15      470.03     73.34 o
  -6  11  16      267.25      327.05     70.42 o
  -5  11  16      714.23      687.04     79.12 o
  -4  11  16     1061.91     1039.41     89.35 o
  -3  11  16      271.38      230.59     53.44 o
  -2  11  16      300.67      371.75     62.40 o
  -1  11  16      152.44      159.10     63.32 o
   0  11  16      198.72      225.13     84.80 o
  -7  12  16      656.65      676.99     77.24 o
  -6  12  16      454.14      431.98     76.65 o
  -5  12  16      156.87      169.50     99.56 o
  -4  12  16       60.38      109.32     64.34 o
  -3  12  16       30.61       23.83     45.88 o
  -2  12  16       12.95      -19.55     46.40 o
  -1  12  16        1.28       37.11     50.42 o
   0  12  16        0.45      -27.41     49.33 o
  -7  13  16       31.35       29.63     64.19 o
  -6  13  16        0.30       54.82     75.29 o
  -5  13  16       40.69       50.17     56.71 o
  -4  13  16       26.63       -8.11     50.58 o
  -3  13  16        0.02      -41.32     49.35 o
  -2  13  16       63.84      146.50     54.10 o
  -1  13  16      178.34       86.65     80.58 o
  -5  14  16      444.11      401.61     76.47 o
  -4  14  16      500.37      542.15     78.09 o
  -3  14  16      179.36      107.97     56.48 o
  -2  14  16      104.66       87.37     52.26 o
 -10   1  17      204.67      187.25    191.93 o
  -9   1  17      367.97      524.71     98.48 o
  -8   1  17      529.56      438.07     89.66 o
  -7   1  17     1990.35     2087.04    114.36 o
  -6   1  17      920.68      830.06     66.26 o
  -5   1  17     3950.78     3611.76    127.03 o
  -4   1  17     1084.18      998.39     67.10 o
  -3   1  17     1375.48     1526.22    156.83 o
  -2   1  17     1932.79     1767.85    177.20 o
  -1   1  17     1056.90     1017.18     72.38 o
   0   1  17     1272.61     1425.07    108.02 o
   1   1  17      708.69      816.49    131.33 o
   2   1  17      371.29      357.98    153.36 o
 -10   2  17       11.28        8.59     84.51 o
  -9   2  17      433.72      641.66    105.38 o
  -8   2  17       23.70      134.64    104.75 o
  -7   2  17      185.11      291.65     61.96 o
  -6   2  17      218.22      277.62     57.58 o
  -5   2  17      389.79      398.00     62.82 o
  -4   2  17        0.47      -35.65     35.65 o
  -3   2  17      796.66      897.66     65.25 o
  -2   2  17       41.86      166.22     45.62 o
  -1   2  17       48.98       79.34     54.43 o
   0   2  17        1.39        7.81     60.22 o
   1   2  17        4.16       54.20     89.97 o
   2   2  17       47.71      130.69    117.17 o
 -10   3  17        1.58      -16.73     83.19 o
  -9   3  17      118.37      232.05    121.93 o
  -8   3  17      124.67       71.01     70.77 o
  -7   3  17      421.15      400.20     87.28 o
  -6   3  17     1925.64     1918.47     92.68 o
  -5   3  17     1973.16     1760.19     87.13 o
  -4   3  17     3829.48     3581.79    127.55 o
  -3   3  17     2738.45     2356.19    160.74 o
  -2   3  17     3602.20     3293.82    125.45 o
  -1   3  17     3430.54     3617.69    196.57 o
   0   3  17     1700.96     1609.81    126.09 o
   1   3  17     1032.51      997.15    178.30 o
   2   3  17      183.44      175.59     96.54 o
 -10   4  17      162.12       32.17    110.61 o
  -9   4  17     1048.83     1209.22    228.33 o
  -8   4  17      971.20      830.73     85.43 o
  -7   4  17     1689.84     1762.14    109.07 o
  -6   4  17     1224.07     1343.71    127.30 o
  -5   4  17      652.83      609.35     59.01 o
  -4   4  17     1577.74     1446.05     78.97 o
  -3   4  17        4.04       -3.05     38.22 o
  -2   4  17       74.73      142.01     85.23 o
  -1   4  17       53.36      108.97     62.04 o
   0   4  17      206.95      197.21     71.60 o
   1   4  17      321.18      421.48    133.85 o
   2   4  17      428.70      536.50    118.25 o
 -10   5  17        1.93      -66.94     78.74 o
  -9   5  17      123.26      141.03     79.16 o
  -8   5  17      303.62      480.06     77.53 o
  -7   5  17       17.16      -39.80     55.23 o
  -6   5  17     1077.22     1116.45     87.95 o
  -5   5  17        4.59      -19.42     50.42 o
  -4   5  17      200.82      225.63     47.77 o
  -3   5  17       36.11        1.70     52.95 o
  -2   5  17      122.05      139.10     90.27 o
  -1   5  17      272.49      277.46     70.59 o
   0   5  17       22.89       -0.99     62.89 o
   1   5  17       73.51       35.32     64.92 o
  -9   6  17      223.21      245.21     85.89 o
  -8   6  17     1489.35     1936.70    124.70 o
  -7   6  17      346.08      248.13     69.28 o
  -6   6  17      534.67      629.24     75.35 o
  -5   6  17      426.91      376.30     55.19 o
  -4   6  17      285.48      249.47     48.84 o
  -3   6  17      267.53      200.33     63.68 o
  -2   6  17       42.38      100.98     63.17 o
  -1   6  17        0.91      108.23     68.06 o
   0   6  17       90.15       82.01     69.84 o
   1   6  17      195.44      338.51     81.51 o
  -9   7  17        1.84      -62.37     62.37 o
  -8   7  17      132.20      154.84     67.69 o
  -7   7  17        7.53       49.10     47.25 o
  -6   7  17       23.49      -23.94     41.23 o
  -5   7  17        0.50      -34.51     34.51 o
  -4   7  17      152.04      238.79     65.06 o
  -3   7  17       15.02      100.26     58.79 o
  -2   7  17       44.45       21.54     56.84 o
  -1   7  17       36.16       79.27     65.43 o
   0   7  17      111.36      178.74     69.04 o
   1   7  17       69.17      150.24    106.58 o
  -9   8  17       64.85       89.02     57.41 o
  -8   8  17      705.22      846.41     85.31 o
  -7   8  17       98.34      123.28     60.92 o
  -6   8  17        5.06      -13.38     43.33 o
  -5   8  17       40.51       34.77     40.88 o
  -4   8  17      111.30       84.39     46.69 o
  -3   8  17        8.99       42.40     42.36 o
  -2   8  17      323.99      288.22     55.40 o
  -1   8  17       29.21      -31.53     71.42 o
   0   8  17       36.10       94.19     71.40 o
   1   8  17       66.50       -6.01     71.97 o
  -8   9  17      153.95      206.31     58.95 o
  -7   9  17       75.52       34.14     69.34 o
  -6   9  17      393.25      568.62     65.97 o
  -5   9  17        2.10       13.80     48.50 o
  -4   9  17      135.10      105.10     46.01 o
  -3   9  17        9.98       43.56     44.58 o
  -2   9  17       11.58       15.03     45.69 o
  -1   9  17        0.72       39.92     49.54 o
   0   9  17        2.08      -47.05     47.05 o
  -8  10  17      382.47      332.05     67.03 o
  -7  10  17      778.51      788.73     76.80 o
  -6  10  17      256.27      199.82     62.16 o
  -5  10  17      458.73      460.83     72.41 o
  -4  10  17      147.79      163.63     56.31 o
  -3  10  17       15.83      -42.80     42.80 o
  -2  10  17       14.22       -6.51     52.80 o
  -1  10  17      139.72      162.42     56.08 o
   0  10  17      107.29       59.50     53.43 o
  -7  11  17       87.98      143.62     59.42 o
  -6  11  17      794.04     1124.45    100.63 o
  -5  11  17      736.71      737.20     81.82 o
  -4  11  17     1014.81      925.68    101.37 o
  -3  11  17     1146.98     1145.22     83.76 o
  -2  11  17      677.12      638.66     71.26 o
  -1  11  17      515.37      556.22     94.83 o
  -6  12  17       40.90        6.51     59.31 o
  -5  12  17       52.70       52.13     56.01 o
  -4  12  17      230.23      189.54     63.85 o
  -3  12  17       24.56       59.09     50.35 o
  -2  12  17       75.83       38.09     52.38 o
  -5  13  17      724.78      865.42     97.28 o
  -4  13  17      585.20      437.54     73.17 o
  -3  13  17     1108.11     1147.23    195.32 o
 -10   0  18      936.61     1029.97    198.49 o
  -9   0  18      433.55      339.78    128.98 o
  -7   0  18      989.24     1043.78    155.69 o
  -6   0  18       13.18       67.36     62.71 o
  -5   0  18      222.46      215.09     71.09 o
  -4   0  18     2225.85     2323.13    265.91 o
  -3   0  18      809.44      862.53     95.41 o
  -2   0  18      849.60      788.44     95.16 o
  -1   0  18     2065.82     2127.93    177.59 o
   0   0  18     1083.05      921.74    192.43 o
   1   0  18     1435.57     2255.86    286.66 o
 -10   1  18       44.18      163.71     92.23 o
  -9   1  18       14.86      -69.84     77.01 o
  -8   1  18      408.94      558.91    148.20 o
  -7   1  18      163.86      126.09     71.07 o
  -6   1  18     1131.21     1220.94     78.09 o
  -5   1  18      971.27      899.69     68.87 o
  -4   1  18      524.93      598.42     60.01 o
  -3   1  18     1017.82      971.83     70.16 o
  -2   1  18       80.60       72.54     45.97 o
  -1   1  18      106.87      142.56     62.93 o
   0   1  18        2.67      -15.89     84.78 o
   1   1  18        0.11       64.21     90.38 o
 -10   2  18      251.22      322.66     99.33 o
  -9   2  18      170.44      257.07    123.32 o
  -8   2  18       62.02       35.54    108.08 o
  -7   2  18      146.80      124.35     57.90 o
  -6   2  18        9.63       37.15     45.00 o
  -5   2  18        9.95        8.99     41.38 o
  -4   2  18      332.25      336.29     91.84 o
  -3   2  18       83.86       34.33     42.90 o
  -2   2  18       13.02      -66.59    104.23 o
  -1   2  18      270.78      194.63    117.39 o
   0   2  18      292.77      266.29     75.26 o
   1   2  18      347.51      287.42    111.34 o
  -9   3  18       51.31      -77.22     77.22 o
  -8   3  18      894.52     1234.04    123.53 o
  -7   3  18      368.81      282.62     63.54 o
  -6   3  18     1635.96     1680.91     90.09 o
  -5   3  18     1390.57     1382.73     80.72 o
  -4   3  18      561.83      436.61     67.50 o
  -3   3  18     1733.24     1888.64     94.34 o
  -2   3  18      222.56      332.41     76.06 o
  -1   3  18      356.67      352.40     83.86 o
   0   3  18      171.78      146.20     70.63 o
   1   3  18       99.58       71.07    154.90 o
  -9   4  18       82.67        1.76     78.21 o
  -8   4  18        5.51       21.95     57.95 o
  -7   4  18       28.20       24.11     55.76 o
  -6   4  18      123.54      113.19     72.24 o
  -5   4  18      226.07      324.91     96.04 o
  -4   4  18       36.67       10.70     39.80 o
  -3   4  18       58.33      114.09     62.71 o
  -2   4  18        0.35       45.64     61.48 o
  -1   4  18        2.26       20.85     59.46 o
   0   4  18      284.44      366.07     79.21 o
   1   4  18       38.96       -1.91     65.33 o
  -9   5  18      280.78      314.81    169.35 o
  -8   5  18      370.70      607.77    113.29 o
  -7   5  18      899.30     1078.52    115.17 o
  -6   5  18      442.98      345.40     68.69 o
  -5   5  18      730.26      836.19    106.74 o
  -4   5  18      413.29      442.60     66.72 o
  -3   5  18      582.40      570.45     79.45 o
  -2   5  18      512.34      559.77    104.81 o
  -1   5  18      271.33      104.37     69.75 o
   0   5  18      460.93      446.29     86.38 o
  -9   6  18       56.87      148.10     85.67 o
  -8   6  18       87.38      -50.65     65.95 o
  -7   6  18        0.52       -0.43     80.50 o
  -6   6  18      263.20      274.37     66.25 o
  -5   6  18      126.94      140.86     51.78 o
  -4   6  18        1.31      -23.35     55.82 o
  -3   6  18      162.39      281.41     69.44 o
  -2   6  18      275.01      327.74     71.76 o
  -1   6  18      137.72      116.02     68.76 o
   0   6  18      464.64      739.73     95.33 o
  -9   7  18      777.21     1062.43    128.55 o
  -8   7  18      479.05      395.82     75.76 o
  -7   7  18     2665.94     2795.10    142.17 o
  -6   7  18     1982.87     1779.15    114.11 o
  -5   7  18     2645.33     2623.38    169.81 o
  -4   7  18     3025.96     3037.68    152.24 o
  -3   7  18     1631.07     1542.36    114.36 o
  -2   7  18     1761.77     1844.60    248.62 o
  -1   7  18      488.06      534.04     87.24 o
   0   7  18      352.52      322.03    107.66 o
  -8   8  18        0.15       75.58     65.61 o
  -7   8  18        7.69       32.26     64.94 o
  -6   8  18        2.10       47.15     83.20 o
  -5   8  18       80.99       70.47    129.78 o
  -4   8  18       65.88       92.17     62.10 o
  -3   8  18      390.86      605.05     95.76 o
  -2   8  18      197.48      142.87     75.41 o
  -1   8  18       92.19      186.96     71.33 o
   0   8  18       64.41      160.24     75.34 o
  -8   9  18      199.74      118.90     60.71 o
  -7   9  18      505.68      657.52     95.65 o
  -6   9  18      992.26      942.24     90.75 o
  -5   9  18      532.23      405.17     67.95 o
  -4   9  18     1285.69     1435.16    112.76 o
  -3   9  18      974.61      830.22     93.33 o
  -2   9  18     1126.20     1138.07    106.39 o
  -1   9  18      598.25      789.21     99.42 o
  -7  10  18       22.94       31.33     58.34 o
  -6  10  18      321.44      416.80     74.64 o
  -5  10  18        7.02       -5.37     54.22 o
  -4  10  18       10.83        3.32     51.06 o
  -3  10  18       94.06      155.07     52.71 o
  -2  10  18      216.09      384.90     81.08 o
  -6  11  18      139.84       -1.68     58.09 o
  -5  11  18        7.88       67.80     57.56 o
  -4  11  18       16.46      -12.82     53.48 o
  -3  11  18       72.19      153.23     56.50 o
  -2  11  18       26.10       89.93     54.75 o
  -5  12  18        0.18      -71.00     89.85 o
  -4  12  18        0.46      -59.39     59.39 o
  -9   1  19      919.35     1425.46    198.69 o
  -8   1  19      718.94      721.37    153.11 o
  -7   1  19      355.13      470.99     91.70 o
  -6   1  19     1091.11     1138.68     78.69 o
  -5   1  19      705.23      641.11     64.15 o
  -4   1  19     2406.32     2286.58    108.03 o
  -3   1  19      690.63      581.56     62.41 o
  -2   1  19      581.39      494.23    125.31 o
  -1   1  19      661.59      769.92    133.93 o
   0   1  19      176.61       57.46    121.34 o
  -9   2  19       12.57       63.00     76.19 o
  -8   2  19       86.28      157.83     83.41 o
  -7   2  19       79.57      102.91     59.95 o
  -6   2  19      247.02      207.87     52.22 o
  -5   2  19       26.46       14.22     43.26 o
  -4   2  19       51.25       70.05     48.37 o
  -3   2  19      147.46      186.98     52.50 o
  -2   2  19      231.79      350.71    130.52 o
  -1   2  19        2.98       14.45     57.80 o
   0   2  19       90.02       21.05     91.59 o
  -9   3  19      733.41      746.31    183.64 o
  -8   3  19     1562.50     1523.46    137.46 o
  -7   3  19     1182.68     1201.54    310.79 o
  -6   3  19     1145.28     1240.69     81.77 o
  -5   3  19     1660.88     1639.20     96.71 o
  -4   3  19      550.53      436.65     57.77 o
  -3   3  19      183.94      144.09     80.09 o
  -2   3  19        0.58       67.72     65.06 o
  -1   3  19       15.18       96.36     66.53 o
   0   3  19        2.97      128.63    100.73 o
  -9   4  19        2.00       27.83     76.59 o
  -8   4  19        1.69       41.13     61.17 o
  -7   4  19      348.15      566.61     79.19 o
  -6   4  19      248.04      307.24     66.92 o
  -5   4  19      638.58      740.40     69.49 o
  -4   4  19     1175.95     1166.65     78.41 o
  -3   4  19      902.32      832.34     89.86 o
  -2   4  19     1649.06     1506.24    116.38 o
  -1   4  19      527.01      692.75    104.64 o
   0   4  19      501.54      518.29     89.91 o
  -9   5  19       33.12      -69.47     69.47 o
  -8   5  19      186.67      124.63     65.73 o
  -7   5  19      334.91      345.30     72.59 o
  -6   5  19       74.02       65.71     56.53 o
  -5   5  19      769.55      821.15     70.49 o
  -4   5  19       54.09       13.57     56.48 o
  -3   5  19      298.96      323.14     74.18 o
  -2   5  19      150.28      140.32     65.11 o
  -1   5  19      160.27      245.04     97.92 o
  -8   6  19       20.91       96.38     66.82 o
  -7   6  19        5.02       -6.23     58.39 o
  -6   6  19      223.60      190.54    117.32 o
  -5   6  19       97.33       58.28     64.85 o
  -4   6  19      399.59      469.56     78.37 o
  -3   6  19     1076.63     1216.82    107.35 o
  -2   6  19      684.14      819.15    119.05 o
  -1   6  19      971.45     1075.74    108.98 o
  -8   7  19       67.87       40.35     65.24 o
  -7   7  19        2.48       -2.28     64.71 o
  -6   7  19       73.01       84.12     62.49 o
  -5   7  19       23.72       36.84     73.53 o
  -4   7  19       18.77      -21.44     87.88 o
  -3   7  19        3.26      -16.83     64.10 o
  -2   7  19       20.68       -1.06     59.99 o
  -1   7  19       11.71      -36.24     62.40 o
  -7   8  19       13.00      -60.28     60.28 o
  -6   8  19       45.91       99.44     78.77 o
  -5   8  19        6.45      138.10     79.55 o
  -4   8  19        9.88      -58.97     58.97 o
  -3   8  19      299.82      363.20     78.83 o
  -2   8  19       97.92       80.08     66.77 o
  -7   9  19        2.36      -55.54     56.91 o
  -6   9  19        3.57      -63.90     63.90 o
  -5   9  19      240.84      155.23     77.29 o
  -4   9  19       36.31       20.21     65.22 o
  -3   9  19      182.69      283.83     77.00 o
  -2   9  19      114.29       66.83     67.73 o
  -6  10  19      175.91      140.99     82.39 o
  -5  10  19      508.55      648.18    105.56 o
  -4  10  19      484.53      453.25    100.07 o
  -3  10  19      560.45      582.71     88.81 o
  -8   0  20      655.85     1120.13    181.81 o
  -7   0  20      939.34     1102.56    165.82 o
  -6   0  20      968.11      940.36    122.63 o
  -5   0  20     2157.69     2477.33    158.99 o
  -4   0  20      869.00      646.05    115.58 o
  -3   0  20     2000.29     2201.41    151.34 o
  -2   0  20      491.02      441.56    164.23 o
  -1   0  20      522.13      609.76    181.41 o
  -8   1  20        3.64       21.98     85.72 o
  -7   1  20       50.40      112.66     61.80 o
  -6   1  20       64.89      103.39     50.71 o
  -5   1  20       22.40       -4.88     45.85 o
  -4   1  20       91.83      114.59     48.16 o
  -3   1  20      154.56      279.86     76.65 o
  -2   1  20       38.72      -10.66     62.95 o
  -1   1  20       71.07       81.60    100.89 o
  -8   2  20       59.86      -89.86    104.85 o
  -7   2  20      184.33      233.39     68.42 o
  -6   2  20      188.98      136.65     51.06 o
  -5   2  20      543.15      542.33     63.48 o
  -4   2  20      648.20      472.94     61.31 o
  -3   2  20     1155.35     1141.64    101.53 o
  -2   2  20      853.83      926.74     99.66 o
  -1   2  20      892.75      787.17    135.73 o
  -8   3  20      119.05       53.42    122.33 o
  -7   3  20      619.16      735.18     85.28 o
  -6   3  20      100.98      107.96     51.95 o
  -5   3  20      246.85      245.61     56.34 o
  -4   3  20      194.09      282.84     56.84 o
  -3   3  20       43.79      -60.33     60.33 o
  -2   3  20       80.84      214.67     71.60 o
  -1   3  20       13.48      -47.99     80.70 o
  -8   4  20       15.49      -29.08     74.50 o
  -7   4  20      105.33       42.69     63.31 o
  -6   4  20      136.68       82.47     58.69 o
  -5   4  20        9.59      -46.63     46.63 o
  -4   4  20      404.17      576.53     83.30 o
  -3   4  20      112.46      110.66     73.41 o
  -2   4  20      498.09      665.73    127.30 o
  -8   5  20      389.90      348.03     77.28 o
  -7   5  20      477.50      439.51     96.70 o
  -6   5  20      733.35      884.10     89.51 o
  -5   5  20      514.85      676.20     68.09 o
  -4   5  20      922.73     1076.20    102.70 o
  -3   5  20      626.02      570.94     85.12 o
  -2   5  20      315.52      344.52     82.09 o
  -7   6  20      243.56      281.48    102.00 o
  -6   6  20      523.77      572.34     78.90 o
  -5   6  20       97.36       66.81     65.39 o
  -4   6  20      186.67      109.27     68.95 o
  -3   6  20        3.85       56.25     68.34 o
  -2   6  20       51.29      -20.29     78.93 o
  -7   7  20      160.04      194.88     67.99 o
  -6   7  20      251.45      424.93     97.04 o
  -5   7  20       11.39        0.06     76.22 o
  -4   7  20       27.83       14.73     67.19 o
  -3   7  20       14.79      -18.32     65.22 o
  -6   8  20        0.58      -64.15     64.15 o
  -5   8  20        2.03      -54.54    108.28 o
  -4   8  20       62.43      163.88     77.40 o
  -7   1  21      290.47      261.44    102.20 o
  -6   1  21      163.20      293.77     90.13 o
  -5   1  21      198.20      163.95     57.25 o
  -4   1  21       23.24       74.08     51.37 o
  -3   1  21        0.72       11.40     61.98 o
  -7   2  21        2.08       32.82     61.91 o
  -6   2  21      464.16      461.04     64.07 o
  -5   2  21      265.91      291.78     56.70 o
  -4   2  21      489.16      588.01     95.59 o
  -3   2  21      390.48      575.65     85.16 o
  -7   3  21        1.05      -56.42     56.42 o
  -6   3  21       15.20       52.08     58.97 o
  -5   3  21       94.26      135.01     53.65 o
  -4   3  21      130.15      147.07     67.85 o
  -3   3  21      102.59       63.59     66.64 o
  -7   4  21      169.51      193.85     70.25 o
  -6   4  21      448.90      539.78     78.21 o
  -5   4  21      285.57      335.32     61.46 o
  -4   4  21      131.48      101.78     96.09 o
  -3   4  21       58.53       21.86    122.71 o
  -6   5  21      137.72      257.96     70.09 o
  -5   5  21        1.01       34.79     65.24 o
  -4   5  21        7.05      -47.64     64.63 o
  -5   6  21     1025.15     1139.02    107.92 o
 
